# Supplementary material for: Extracellular vesicle-microRNAs mediated response of bovine ovaries to seasonal environmental changes
Source: J Ovarian Res. 2023 May 23;16:101. doi: 10.1186/s13048-023-01181-7 (PMC10207814; doi:10.1186/s13048-023-01181-7)
Supplement: Supplementary file 1 — Additional file 1: Table S1. Summary of sequence reads mapped to the bovine reference genome and annotated against bovine miRNAs listed in the mirBase database. Table S2. A complete list of all expressed miRNAs indicated as the mean of TMM-adjusted Counts Per Million (CPM) value. Table S3. KEGG pathway analysis for genes targted by the differentially expressed miRNAs in SUM vs. WIN group. Table S4. Biological process (BP) analysis for genes targted by the differentially expressed miRNAs in SUM vs. WIN group. [file 13048_2023_1181_MOESM1_ESM.xlsx]

## Sheet: S1
Table S1: Summary of sequence reads mapped to the bovine reference genome and annotated against bovine miRNAs listed in the mirBase database.
Group	Sample	Total number of reads	QC reads	% QC reads	% Mapped Reads	% miRNA* reads
SUM	SUM_1	20551430	20188615	98.2346	87.2021	4.6743
	SUM_2	20690117	20389109	98.5452	90.0456	6.92295
	SUM_3	20863906	20230168	96.9625	90.664	1.56001
	SUM_4	21206137	20932443	98.7094	91.445	6.57585
WIN	WIN_1	21668765	20730079	95.668	81.5429	1.97205
	WIN_2	20478348	20024551	97.784	68.7584	10.9013
	WIN_3	21103675	20459708	96.9486	83.9601	15.5237
	WIN_4	20483961	20079832	98.0271	84.9302	5.0913
*The proportion of mapped reads annotated in the miRbase database

## Sheet: S2
Table S2: A complete list of all expressed miRNAs indicated as the mean of TMM-adjusted Counts Per Million (CPM) value
Name	SUM			Name	WIN
bta-miR-148a	335249			bta-miR-148a	265293
bta-miR-99a-5p	146730			bta-miR-99a-5p	100949
bta-miR-10b	131675			bta-miR-10b	74287.8
bta-miR-143	48985.6			bta-miR-143	46764.9
bta-let-7b	29996.8			bta-miR-26a	43106.6
bta-miR-10a	28665.6			bta-let-7a-5p	35540.6
bta-miR-26a	23293.8			bta-miR-1246	35452.2
bta-let-7a-5p	21727.9			bta-let-7b	28978.7
bta-miR-320a	20767.9			bta-let-7i	23237.5
bta-miR-21-5p	15787.6			bta-miR-320a	22398.3
bta-let-7i	15370.8			bta-let-7f	21824.8
bta-miR-151-3p	13991.3			bta-let-7c	15041.3
bta-miR-27b	12269			bta-miR-21-5p	14597.7
bta-miR-128	11920.2			bta-miR-10a	12673.2
bta-let-7f	11891			bta-miR-423-5p	10828.9
bta-miR-25	11251.7			bta-miR-151-3p	10629.9
bta-miR-378	10807.9			bta-miR-146b	10133.1
bta-let-7c	10641.5			bta-miR-128	9588.56
bta-miR-423-5p	10115.6			bta-let-7g	9309.91
bta-miR-146b	9761.57			bta-miR-27b	9140.89
bta-miR-30d	8804.14			bta-miR-125a	7224.1
bta-miR-1246	8180.76			bta-miR-122	6976.92
bta-miR-125a	7995.73			bta-miR-451	6794.31
bta-miR-202	7681.92			bta-miR-378	6144.69
bta-miR-24-3p	6715.45			bta-miR-25	6122.87
bta-let-7g	6224.96			bta-miR-30d	5796.68
bta-miR-486	5479.02			bta-miR-92a	4724.05
bta-miR-92a	4864.96			bta-miR-200b	4400.35
bta-miR-200b	4848.9			bta-miR-202	4136.63
bta-miR-27a-3p	4274.44			bta-miR-100	4090.17
bta-miR-192	4165.36			bta-miR-192	4028.42
bta-miR-451	3810.84			bta-miR-486	3444.2
bta-miR-423-3p	3611.73			bta-miR-24-3p	3030
bta-miR-3432a	3503.69			bta-miR-3432a	2980.95
bta-miR-100	3265.33			bta-miR-126-3p	2845.53
bta-miR-532	3180.19			bta-miR-27a-3p	2755.03
bta-miR-122	3108.2			bta-miR-215	2732.74
bta-miR-200a	2851.89			bta-miR-375	2596.95
bta-miR-215	2676.05			bta-miR-191	2376.05
bta-miR-191	2604			bta-miR-125b	2340.19
bta-miR-30a-5p	2393.14			bta-miR-99b	2143.17
bta-miR-125b	2137.87			bta-miR-22-3p	2066.57
bta-miR-22-3p	2113.34			bta-miR-423-3p	2061.71
bta-miR-99b	2108.53			bta-miR-532	1837.06
bta-miR-375	2063.18			bta-miR-199a-3p	1545.83
bta-miR-126-3p	1464.18			bta-let-7e	1496.76
bta-miR-199a-3p	1439.33			bta-let-7d	1438.79
bta-miR-224	1429.33			bta-miR-30a-5p	1254.82
bta-miR-1468	1422.78			bta-miR-6529a	1174.1
bta-miR-185	1391.22			bta-miR-9-5p	1090
bta-miR-184	1270.07			bta-miR-148b	1074.97
bta-miR-148b	1167.08			bta-miR-200a	1061.46
bta-miR-186	1152.01			bta-miR-224	1058.99
bta-miR-200c	1067.31			bta-miR-1	1030.12
bta-miR-29a	1021.32			bta-miR-186	1007.83
bta-miR-101	882.483			bta-miR-26b	999.462
bta-miR-2284x	848.364			bta-miR-7	996.765
bta-miR-6529a	846.105			bta-miR-200c	991.186
bta-miR-140	842.86			bta-miR-185	985.149
bta-let-7d	839.974			bta-miR-1468	979.496
bta-miR-30e-5p	837.254			bta-miR-152	965.595
bta-let-7e	823.294			bta-miR-29a	866.099
bta-miR-152	786.692			bta-miR-101	846.248
bta-miR-9-5p	750.551			bta-miR-30c	793.082
bta-miR-1	721.102			bta-miR-2284x	743.302
bta-miR-92b	669.635			bta-miR-30e-5p	693.239
bta-miR-7	623.875			bta-miR-218	681.363
bta-miR-20a	621.052			bta-miR-20a	647.487
bta-miR-455-5p	619.419			bta-miR-92b	608.846
bta-miR-26b	599.076			bta-miR-98	585.102
bta-miR-1839	593.968			bta-miR-1839	582.161
bta-miR-218	590.855			bta-miR-140	484.24
bta-miR-142-5p	526.564			bta-miR-194	479.268
bta-miR-194	518.359			bta-miR-424-3p	478.238
bta-miR-1307	510.125			bta-miR-183	473.843
bta-miR-34c	482.811			bta-miR-127	453.71
bta-miR-660	469.296			bta-miR-455-5p	441.794
bta-miR-760-3p	454.696			bta-miR-371	432.19
bta-miR-30c	417.261			bta-miR-199a-5p	424.583
bta-miR-221	413.292			bta-miR-93	406.43
bta-miR-3431	413.234			bta-miR-155	402.962
bta-miR-296-3p	411.065			bta-miR-1307	382.23
bta-miR-93	398.534			bta-miR-204	347.901
bta-miR-183	393.552			bta-miR-184	332.846
bta-miR-98	386.795			bta-miR-103	323.056
bta-miR-424-3p	376.565			bta-miR-181a	288.817
bta-miR-450b	376.484			bta-miR-129	288.286
bta-miR-452	362.916			bta-miR-760-3p	287.418
bta-miR-371	354.119			bta-miR-182	278.743
bta-miR-155	341.543			bta-miR-450b	274.215
bta-miR-204	328.822			bta-miR-660	266.01
bta-miR-199a-5p	327.94			bta-miR-221	265.188
bta-miR-222	321.113			bta-miR-296-3p	259.466
bta-miR-127	290.733			bta-miR-328	247.213
bta-miR-129	290.313			bta-miR-34c	242.458
bta-miR-193a-5p	288.419			bta-miR-139	242.407
bta-miR-744	237.043			bta-miR-17-5p	239.717
bta-miR-17-5p	236.062			bta-miR-142-5p	237.981
bta-let-7a-3p	230.201			bta-miR-744	211.997
bta-miR-182	229.313			bta-let-7a-3p	196.984
bta-miR-103	222.349			bta-miR-193a-5p	185.896
bta-miR-205	205.19			bta-miR-1298	184.717
bta-miR-328	203.962			bta-miR-11987	174.977
bta-miR-195	197.422			bta-miR-23b-3p	174.675
bta-miR-22-5p	189.709			bta-miR-2478	163.221
bta-miR-10225a	177.099			bta-miR-450a	163.213
bta-miR-361	172.597			bta-miR-507-3p	158.936
bta-miR-139	168.715			bta-miR-574	157.587
bta-miR-23a	159.422			bta-miR-432	154.108
bta-miR-214	151.927			bta-miR-3431	152.308
bta-miR-574	151.503			bta-miR-507b	149.593
bta-miR-2284ab	144.557			bta-miR-379	148.9
bta-miR-11987	138.442			bta-miR-222	148.18
bta-miR-1271	134.933			bta-miR-195	144.772
bta-miR-181a	133.03			bta-miR-361	138.373
bta-miR-429	130.891			bta-miR-22-5p	138.34
bta-miR-484	125.572			bta-miR-342	137.425
bta-miR-432	123.525			bta-miR-30f	132.684
bta-miR-1298	121.801			bta-miR-206	131.466
bta-miR-507-3p	119.831			bta-miR-30b-5p	130.92
bta-miR-378c	119.812			bta-miR-23a	129.604
bta-miR-23b-3p	118.128			bta-miR-411a	128.658
bta-miR-32	113.735			bta-miR-32	123.705
bta-miR-30b-5p	112.402			bta-miR-214	123.243
bta-miR-31	108.897			bta-miR-199b	123.237
bta-miR-16a	105.576			bta-miR-484	118.631
bta-miR-335	105.418			bta-miR-146a	117.951
bta-miR-6517	101.203			bta-miR-452	117.067
bta-miR-3432b	100.328			bta-miR-493	113.49
bta-miR-16b	99.5086			bta-miR-10174-3p	111.659
bta-miR-206	99.2345			bta-miR-2284ab	110.555
bta-miR-1388-5p	95.2839			bta-miR-335	107.401
bta-miR-345-3p	95.1188			bta-miR-1271	105.963
bta-miR-507b	94.9073			bta-miR-425-5p	104.405
bta-miR-499	93.271			bta-miR-10225a	100.638
bta-miR-19a	88.3278			bta-miR-543	97.6276
bta-miR-19b	88.0789			bta-miR-31	88.4287
bta-miR-95	87.9264			bta-miR-381	87.9378
bta-miR-30f	85.7098			bta-miR-141	82.4068
bta-miR-504	85.1175			bta-miR-106b	82.1264
bta-miR-342	81.6545			bta-miR-378c	80.0367
bta-miR-411a	81.4339			bta-miR-16b	79.6426
bta-miR-450a	80.556			bta-miR-205	73.9072
bta-miR-10174-3p	80.0021			bta-miR-181b	71.5721
bta-miR-141	79.7392			bta-miR-3432b	70.9024
bta-miR-145	76.8134			bta-miR-505	67.7465
bta-miR-190b	75.6937			bta-miR-16a	67.2187
bta-miR-146a	75.6674			bta-miR-429	67.1249
bta-miR-379	74.05			bta-miR-210	66.9638
bta-miR-1343-3p	73.6311			bta-miR-28	66.4163
bta-miR-2478	73.4371			bta-miR-145	66.1805
bta-miR-210	72.0549			bta-miR-345-3p	65.7871
bta-miR-106b	68.9958			bta-miR-2419-5p	64.4615
bta-miR-2419-5p	68.7776			bta-miR-149-5p	61.8652
bta-miR-421	64.8749			bta-miR-499	61.5835
bta-miR-132	64.7921			bta-miR-382	61.0009
bta-miR-505	62.9218			bta-miR-130a	60.1233
bta-miR-425-5p	61.8924			bta-miR-132	59.6429
bta-miR-543	61.6785			bta-miR-2285av	59.148
bta-miR-2483-3p	60.6203			bta-miR-190b	56.2269
bta-miR-493	60.1569			bta-miR-1388-5p	53.484
bta-miR-381	59.3001			bta-miR-6517	52.7195
bta-miR-382	55.5865			bta-miR-199c	50.7051
bta-miR-2285t	55.4433			bta-miR-421	50.1876
bta-miR-2285av	53.2297			bta-miR-196a	48.0699
bta-miR-2387	52.2538			bta-miR-504	48.0542
bta-miR-592	51.6061			bta-miR-370	45.585
bta-miR-10225b	51.4784			bta-miR-340	45.2044
bta-miR-149-5p	50.8892			bta-miR-96	44.774
bta-miR-2408	50.4917			bta-miR-11980	38.8182
bta-miR-28	48.5462			bta-miR-7859	38.8132
bta-miR-181b	47.4282			bta-miR-1343-3p	38.7113
bta-miR-154c	43.8424			bta-miR-95	38.4461
bta-miR-130a	40.6488			bta-miR-19a	37.6918
bta-miR-126-5p	39.8393			bta-miR-126-5p	37.4174
bta-miR-34b	39.4964			bta-miR-196b	37.0992
bta-miR-196a	37.9082			bta-miR-154c	36.8484
bta-miR-199b	36.3503			bta-miR-592	34.8547
bta-miR-503-5p	36.0852			bta-miR-495	34.8393
bta-miR-330	35.9138			bta-miR-6520	34.4156
bta-miR-147	33.4293			bta-miR-2285t	33.3988
bta-miR-150	32.2286			bta-miR-873	33.0351
bta-miR-495	29.4066			bta-miR-107	32.0241
bta-miR-340	29.0818			bta-miR-769	31.4292
bta-miR-29b	28.4032			bta-miR-2285bo	29.3642
bta-miR-181d	28.3738			bta-miR-2483-3p	29.0467
bta-miR-2285aj-5p	28.3083			bta-miR-330	28.9699
bta-miR-187	27.7172			bta-miR-363	28.787
bta-miR-199c	27.3372			bta-miR-455-3p	28.2753
bta-miR-769	26.9799			bta-miR-374a	26.7153
bta-miR-1842	25.7312			bta-miR-19b	26.6756
bta-miR-2285bo	23.6013			bta-miR-503-5p	26.6037
bta-miR-494	22.7413			bta-miR-181d	26.3811
bta-miR-2419-3p	22.6785			bta-miR-219-3p	25.9327
bta-miR-503-3p	22.6501			bta-miR-497	25.5933
bta-miR-11980	22.6304			bta-miR-6120-3p	24.825
bta-miR-455-3p	21.9121			bta-miR-1842	24.3749
bta-miR-339b	21.3639			bta-miR-10225b	24.1248
bta-miR-107	20.8055			bta-miR-374b	24.0189
bta-miR-6518	20.5462			bta-miR-2387	23.7412
bta-miR-2284y	20.2013			bta-miR-2408	23.3046
bta-miR-374a	20.1848			bta-miR-34b	22.2594
bta-miR-6520	19.9273			bta-miR-424-5p	22.0589
bta-miR-196b	19.9093			bta-miR-2483-5p	21.4071
bta-miR-11991	19.8495			bta-miR-6518	20.0445
bta-miR-6523a	19.114			bta-miR-151-5p	19.722
bta-miR-652	18.9401			bta-miR-652	19.4234
bta-miR-219-3p	18.9067			bta-miR-494	19.1368
bta-miR-497	18.628			bta-miR-7857-3p	18.8749
bta-miR-2285k	17.8024			bta-miR-2431-5p	17.3323
bta-miR-7857-3p	17.3457			bta-miR-150	17.0147
bta-miR-6120-3p	16.7168			bta-miR-2285aj-5p	16.1727
bta-miR-96	16.617			bta-miR-24	16.093
bta-miR-2299-3p	16.5927			bta-miR-2285bc	14.8163
bta-miR-2376	16.2459			bta-miR-449a	14.7891
bta-miR-7859	16.1061			bta-miR-29b	14.4775
bta-miR-424-5p	15.8849			bta-miR-135a	14.4477
bta-miR-6519	15.7908			bta-miR-2284w	14.2478
bta-miR-34a	15.525			bta-miR-6119-5p	14.0362
bta-miR-370	15.3979			bta-miR-193b	13.3571
bta-miR-135a	14.5404			bta-miR-187	13.2793
bta-miR-449a	14.4687			bta-miR-27a-5p	13.1717
bta-miR-374b	14.1519			bta-miR-339a	12.9541
bta-miR-27a-5p	13.8814			bta-miR-1260b	12.7088
bta-miR-11986b	13.615			bta-miR-2285k	12.6691
bta-miR-2285f	13.1542			bta-miR-2284y	12.645
bta-miR-873	13.1058			bta-miR-2308	12.6289
bta-miR-6524	13.0242			bta-miR-1224	12.2969
bta-miR-425-3p	12.8432			bta-miR-708	12.2945
bta-miR-10177-5p	12.5496			bta-miR-6519	11.8491
bta-miR-7857-5p	12.505			bta-miR-15b	11.7183
bta-miR-6119-5p	12.2073			bta-miR-369-3p	11.6955
bta-miR-1260b	12.1599			bta-miR-362-5p	11.6736
bta-miR-362-5p	12.1075			bta-miR-2285bg	11.4713
bta-miR-2483-5p	12.0571			bta-miR-2285f	11.4445
bta-miR-2448-3p	11.5943			bta-miR-503-3p	11.408
bta-miR-24	11.0309			bta-miR-378d	11.3377
bta-miR-2308	11.03			bta-miR-147	11.1677
bta-miR-2284w	10.8818			bta-miR-11971	11.1417
bta-miR-2285bc	10.727			bta-miR-223	11.0257
bta-miR-485	10.4472			bta-miR-425-3p	10.8321
bta-miR-383	10.388			bta-miR-365-3p	10.8234
bta-miR-7180	10.2931			bta-miR-2419-3p	10.6044
				bta-miR-3533	10.5398
				bta-miR-2382-5p	10.518
				bta-miR-339b	10.3434
				bta-miR-11991	10.2045
				bta-miR-34a	10.0568

## Sheet: S3
Table S3: KEGG pathway analysis for genes targted by the differentially expressed miRNAs in SUM vs. WIN group
Pathways targted by Up-regulated miRNAs															Pathways targted by Down-regulated miRNAs
Category	Term	Count	%	PValue	Genes	List Total	Pop Hits	Pop Total	Fold Enrichment	Bonferroni	Benjamini	FDR			Category	Term	Count	%	PValue	Genes	List Total	Pop Hits	Pop Total	Fold Enrichment	Bonferroni	Benjamini	FDR
KEGG_PATHWAY	hsa01521:EGFR tyrosine kinase inhibitor resistance	19	2.1814	1.17464e-08	PDGFRB, GSK3B, PRKCB, PDGFB, GAB1, PIK3R3, PRKCA, NRG1, PIK3R1, IGF1, EGFR, IGF1R, BCL2L11, PIK3CA, RPS6KB1, AKT3, NF1, KRAS, BCL2L1	376	79	8156	5.21694	3.72361e-06	7.44722e-07	5.21541e-07			KEGG_PATHWAY	hsa04218:Cellular senescence	22	2.42558	1.99795e-05	SMAD2, CDKN1A, PTEN, GATA4, TSC1, FOXO3, HIPK1, ETS1, TGFBR1, TGFBR2, NRAS, CCND2, RBBP4, PIK3CA, CCND1, MYC, E2F2, VDAC2, CALM1, BTRC, E2F5, TP53	398	156	8156	2.88996	0.00619443	0.00207121	0.00185144
KEGG_PATHWAY	hsa04012:ErbB signaling pathway	19	2.1814	3.99189e-08	CAMK2B, STAT5A, GSK3B, CDKN1A, CDKN1B, PRKCB, GAB1, PIK3R3, PRKCA, NRG1, PIK3R1, EGFR, EREG, MAPK10, PIK3CA, RPS6KB1, AKT3, ABL2, KRAS	376	85	8156	4.84869	1.26542e-05	2.10905e-06	1.477e-06			KEGG_PATHWAY	hsa04630:JAK-STAT signaling pathway	22	2.42558	3.5575e-05	IL10, CDKN1A, STAT2, IL13, STAT3, MPL, PDGFB, IFNLR1, OSMR, PRLR, GHR, SOCS1, CCND2, PIK3CA, CCND1, MYC, BCL2, SOCS6, IL6R, SOCS7, SOCS4, BCL2L1	398	162	8156	2.78293	0.011003	0.00276595	0.00247246
KEGG_PATHWAY	hsa04115:p53 signaling pathway	16	1.83697	8.29952e-07	CDKN1A, STEAP3, CDKN2A, SERPINE1, IGF1, THBS1, BBC3, COP1, CDK6, ZMAT3, CASP3, SESN1, MDM2, MDM4, TP53, BCL2L1	376	73	8156	4.7543	0.00026306	2.39177e-05	1.67499e-05			KEGG_PATHWAY	hsa04068:FoxO signaling pathway	19	2.09482	5.93433e-05	IL10, CDKN1A, PRKAA2, INSR, STAT3, PTEN, IGF1, FOXO3, STK4, SOD2, FBXO32, TGFBR1, ATG12, TGFBR2, IGF1R, NRAS, CCND2, PIK3CA, CCND1	398	131	8156	2.97219	0.018287	0.00310985	0.00277986
KEGG_PATHWAY	hsa01522:Endocrine resistance	18	2.06659	1.90772e-06	CDKN1A, CDKN1B, CDKN2A, PIK3R3, PIK3R1, IGF1, MAPK14, ESR1, EGFR, IGF1R, MAPK10, PIK3CA, RPS6KB1, AKT3, MDM2, KRAS, E2F3, TP53	376	98	8156	3.98415	0.000604564	4.63074e-05	3.24298e-05			KEGG_PATHWAY	hsa04390:Hippo signaling pathway	21	2.31533	6.99966e-05	SMAD2, CRB2, FZD3, FZD4, WNT9B, GDF6, YWHAZ, TGFBR1, NKD1, TGFBR2, PARD6B, DLG2, CCND2, CCND1, YWHAQ, MYC, DVL3, WNT1, BTRC, PALS1, TEAD3	398	157	8156	2.74103	0.0215345	0.00310985	0.00277986
KEGG_PATHWAY	hsa04550:Signaling pathways regulating pluripotency of stem cells	22	2.52583	2.04512e-06	SMAD2, GSK3B, SMAD4, RIF1, FZD4, WNT5A, TCF7, WNT9B, PIK3R3, LIFR, PIK3R1, IGF1, MAPK14, ACVR1B, SMAD5, IGF1R, REST, PIK3CA, KAT6A, AKT3, KRAS, JARID2	376	143	8156	3.33715	0.000648093	4.63074e-05	3.24298e-05			KEGG_PATHWAY	hsa04115:p53 signaling pathway	13	1.4333	0.000185298	CDKN1A, STEAP3, RRM2, PTEN, IGF1, CCND2, SESN3, CCND1, CCNG1, BCL2, MDM4, TP53, BCL2L1	398	73	8156	3.64934	0.0560036	0.00665155	0.00594576
KEGG_PATHWAY	hsa04071:Sphingolipid signaling pathway	19	2.1814	7.24497e-06	OPRD1, PRKCB, PDPK1, GNAI3, PIK3R3, PRKCA, PPP2R2A, PIK3R1, PPP2R5C, MAPK14, MAPK10, PIK3CA, SPTLC2, SPTLC3, AKT3, KRAS, S1PR2, TP53, CERS2	376	119	8156	3.46335	0.00229403	0.00012027	8.42267e-05			KEGG_PATHWAY	hsa04150:mTOR signaling pathway	20	2.20507	0.000193159	FZD3, PRKAA2, FZD4, INSR, PTEN, WNT9B, TSC1, IGF1, IGF1R, TNFRSF1A, RPS6KA3, RPS6KA6, NRAS, PIK3CA, CASTOR2, GRB10, DVL3, SLC38A9, FNIP1, WNT1	398	156	8156	2.62724	0.058309	0.00665155	0.00594576
KEGG_PATHWAY	hsa04068:FoxO signaling pathway	20	2.29621	7.58799e-06	CDKN1A, SMAD4, CDKN1B, TGFB3, PDPK1, SETD7, PIK3R3, IRS2, PIK3R1, IGF1, SOD2, MAPK14, EGFR, IGF1R, MAPK10, BCL2L11, PIK3CA, AKT3, MDM2, KRAS	376	131	8156	3.31168	0.00240251	0.00012027	8.42267e-05			KEGG_PATHWAY	hsa04010:MAPK signaling pathway	30	3.30761	0.000213876	FLT1, PDGFB, CACNA1C, STK4, CACNA1E, RASGRP1, IGF1R, RAP1B, ELK4, RPS6KA3, RPS6KA6, FGF7, NRAS, DUSP10, ERBB4, MYC, MAP3K8, MAP3K2, INSR, IGF1, IRAK4, TGFBR1, TGFBR2, TNFRSF1A, DUSP7, CACNB4, TAOK1, KIT, NF1, TP53	398	294	8156	2.09107	0.0643582	0.00665155	0.00594576
KEGG_PATHWAY	hsa04066:HIF-1 signaling pathway	18	2.06659	8.55652e-06	CAMK2B, ANGPT4, CDKN1A, CDKN1B, PRKCB, SERPINE1, PIK3R3, PRKCA, PIK3R1, IGF1, EGFR, IGF1R, PIK3CA, RPS6KB1, AKT3, PGK1, HMOX1, VHL	376	109	8156	3.58208	0.00270875	0.000129163	9.04547e-05			KEGG_PATHWAY	hsa01521:EGFR tyrosine kinase inhibitor resistance	13	1.4333	0.000396398	STAT3, PTEN, PDGFB, IGF1, FOXO3, IGF1R, NRAS, PIK3CA, BCL2, PLCG2, NF1, IL6R, BCL2L1	398	79	8156	3.37218	0.116005	0.0105904	0.00946663
KEGG_PATHWAY	hsa04218:Cellular senescence	21	2.41102	2.84938e-05	MAP2K3, SMAD2, CDKN1A, TGFB3, CDKN2A, SERPINE1, NFATC3, NFATC2, PIK3R3, PIK3R1, MAPK14, ETS1, HIPK2, CDK6, PIK3CA, AKT3, MDM2, KRAS, E2F3, TP53, MCU	376	156	8156	2.92001	0.00899199	0.000347405	0.000243293			KEGG_PATHWAY	hsa04151:PI3K-Akt signaling pathway	33	3.63837	0.000489796	CDKN1A, FLT1, PRKAA2, ITGB3, PTEN, PDGFB, FOXO3, IGF1R, GHR, FGF7, NRAS, CCND2, CCND1, YWHAQ, ERBB4, MYC, ITGB8, IL6R, INSR, TSC1, IGF1, OSMR, YWHAZ, PRLR, PTK2, PIK3CA, COL4A1, KIT, COL4A6, COL9A1, BCL2, TP53, BCL2L1	398	354	8156	1.91031	0.141324	0.0105904	0.00946663
KEGG_PATHWAY	hsa04310:Wnt signaling pathway	22	2.52583	3.17671e-05	CAMK2B, TLE3, GSK3B, TCF7L2, SMAD4, CSNK2A1, FZD4, PRKCB, CHD8, WNT5A, TCF7, NFATC3, WNT9B, NFATC2, PRKCA, NKD1, MAPK10, VANGL1, SOX17, CCN4, TP53, SKP1	376	170	8156	2.80713	0.0100198	0.000372969	0.000261196			KEGG_PATHWAY	hsa04917:Prolactin signaling pathway	12	1.32304	0.000510789	NRAS, SOCS1, CCND2, CCND1, PIK3CA, STAT3, FOXO3, SOCS6, PRLR, ESR1, SOCS7, SOCS4	398	70	8156	3.51299	0.146915	0.0105904	0.00946663
KEGG_PATHWAY	hsa04625:C-type lectin receptor signaling pathway	16	1.83697	7.39312e-05	ARHGEF12, KSR1, NFATC3, NFATC2, PIK3R3, PIK3R1, MAPK14, MALT1, MAPK10, PIK3CA, IL1B, IRF1, AKT3, BCL3, MDM2, KRAS	376	104	8156	3.33715	0.0231645	0.000756006	0.000529443			KEGG_PATHWAY	hsa04550:Signaling pathways regulating pluripotency of stem cells	17	1.87431	0.00153354	SMAD2, FZD3, FZD4, HOXD1, PCGF3, STAT3, WNT9B, IGF1, IGF1R, NRAS, ACVR1C, PIK3CA, MYC, DVL3, HOXA1, WNT1, SKIL	398	143	8156	2.43617	0.379542	0.0264962	0.0236847
KEGG_PATHWAY	hsa04151:PI3K-Akt signaling pathway	34	3.90356	7.85666e-05	PHLPP2, GSK3B, CDKN1A, CDKN1B, CSF1, ITGB3, PDGFB, PIK3R3, PPP2R2A, PIK3R1, THBS1, EGFR, IGF1R, BCL2L11, AKT3, MAGI1, PDGFRB, ANGPT4, HSP90AA1, LAMB3, PDPK1, PRKCA, PPP2R5C, IGF1, EREG, CREB1, CDK6, PIK3CA, RPS6KB1, MDM2, KRAS, TP53, BCL2L1, TLR2	376	354	8156	2.08336	0.024599	0.0007783	0.000545056			KEGG_PATHWAY	hsa01522:Endocrine resistance	13	1.4333	0.00273547	CDKN1A, NCOA3, IGF1, ESR1, PTK2, IGF1R, NRAS, PIK3CA, CCND1, SP1, BCL2, E2F2, TP53	398	98	8156	2.71839	0.573395	0.0386696	0.0345664
KEGG_PATHWAY	hsa04150:mTOR signaling pathway	20	2.29621	9.15444e-05	GSK3B, FZD4, PRKCB, PDPK1, STRADB, WNT5A, WNT9B, PIK3R3, PRKCA, PIK3R1, IGF1, IGF1R, FLCN, PIK3CA, RPS6KB1, RPS6KA2, AKT3, KRAS, FNIP2, LPIN3	376	156	8156	2.78096	0.0286038	0.000879381	0.000615844			KEGG_PATHWAY	hsa04211:Longevity regulating pathway	12	1.32304	0.00377027	NRAS, PRKAA2, SESN3, PIK3CA, INSR, TSC1, IGF1, FOXO3, SOD2, TP53, IGF1R, APPL1	398	89	8156	2.76303	0.69111	0.0434279	0.0388198
KEGG_PATHWAY	hsa04722:Neurotrophin signaling pathway	17	1.95178	0.000101383	CAMK2B, GSK3B, SORT1, PDPK1, GAB1, PIK3R3, IRAK3, PIK3R1, MAPK14, MAPK10, RPS6KA5, PIK3CA, ARHGDIA, RPS6KA2, AKT3, KRAS, TP53	376	119	8156	3.09878	0.031629	0.000918238	0.000643056			KEGG_PATHWAY	hsa04510:Focal adhesion	20	2.20507	0.0041504	FLT1, ITGB3, PTEN, PDGFB, XIAP, PARVB, IGF1, PTK2, IGF1R, RAP1B, DIAPH1, CCND2, PIK3CA, CCND1, COL4A1, COL4A6, COL9A1, BCL2, ITGB8, PPP1R12B	398	201	8156	2.03905	0.72568	0.0460991	0.0412075
KEGG_PATHWAY	hsa04931:Insulin resistance	16	1.83697	0.000114738	GSK3B, CPT1A, PRKCB, PDPK1, GFPT1, PIK3R3, IRS2, PIK3R1, MAPK10, PTPA, CREB1, PIK3CA, RPS6KB1, RPS6KA2, AKT3, TRIB3	376	108	8156	3.21355	0.0357204	0.00101033	0.00070755			KEGG_PATHWAY	hsa04114:Oocyte meiosis	15	1.6538	0.00450279	IGF1, SMC1A, YWHAZ, IGF1R, AR, RPS6KA3, RPS6KA6, CPEB1, SLK, YWHAQ, PGR, CPEB3, CALM1, BTRC, CPEB2	398	131	8156	2.34647	0.754272	0.0482885	0.0431647
KEGG_PATHWAY	hsa04010:MAPK signaling pathway	29	3.32951	0.000192246	CSF1, PDGFB, CACNA1E, DUSP16, EGFR, IGF1R, RASGRP3, RPS6KA5, CASP3, RPS6KA2, AKT3, MAP2K3, PDGFRB, MAP3K2, ANGPT4, DUSP3, TGFB3, PRKCB, NFATC3, PRKCA, IGF1, MAPK14, EREG, MAPK10, TAOK1, IL1B, NF1, KRAS, TP53	376	294	8156	2.13964	0.0591276	0.00154547	0.00108232			KEGG_PATHWAY	hsa04310:Wnt signaling pathway	17	1.87431	0.00852248	FZD3, CSNK2A1, FZD4, RYK, WNT9B, SENP2, NKD1, CCND2, CCND1, TBL1XR1, MYC, DVL3, ROR2, TBL1X, WNT1, BTRC, TP53	398	170	8156	2.04925	0.930181	0.0779556	0.0696838
KEGG_PATHWAY	hsa04014:Ras signaling pathway	25	2.87026	0.000194324	RAB5B, RAB5C, CSF1, PDGFB, PIK3R3, PIK3R1, ETS1, EGFR, IGF1R, RASGRP3, AKT3, ABL2, PDGFRB, ANGPT4, KSR1, PRKCB, GAB1, PRKCA, IGF1, MAPK10, TIAM1, PIK3CA, NF1, KRAS, BCL2L1	376	235	8156	2.30761	0.0597472	0.00154547	0.00108232			KEGG_PATHWAY	hsa04933:AGE-RAGE signaling pathway in diabetic complications	12	1.32304	0.00908632	SMAD2, DIAPH1, NRAS, CCND1, PIK3CA, COL4A1, STAT3, BCL2, PLCG2, COL4A6, TGFBR1, TGFBR2	398	100	8156	2.4591	0.941502	0.0807385	0.0721714
KEGG_PATHWAY	hsa04211:Longevity regulating pathway	14	1.60735	0.000195012	PIK3R3, IRS2, PIK3R1, IGF1, SOD2, IGF1R, CREB1, PIK3CA, RPS6KB1, SESN1, RB1CC1, AKT3, KRAS, TP53	376	89	8156	3.41214	0.0599526	0.00154547	0.00108232			KEGG_PATHWAY	hsa04213:Longevity regulating pathway - multiple species	9	0.992282	0.00990189	NRAS, PRKAA2, PIK3CA, INSR, EIF4EBP2, IGF1, FOXO3, SOD2, IGF1R	398	62	8156	2.97471	0.954718	0.0832294	0.074398
KEGG_PATHWAY	hsa04015:Rap1 signaling pathway	23	2.64064	0.000247486	MAP2K3, MAGI1, PDGFRB, ANGPT4, CSF1, PRKCB, ITGB3, PDGFB, GNAI3, PIK3R3, PRKCA, PIK3R1, IGF1, MAPK14, THBS1, EGFR, ACTG1, RASGRP3, IGF1R, TIAM1, PIK3CA, AKT3, KRAS	376	210	8156	2.37573	0.0754634	0.00186793	0.00130814			KEGG_PATHWAY	hsa04014:Ras signaling pathway	21	2.31533	0.0104849	RALB, FLT1, INSR, PDGFB, GAB2, IGF1, STK4, ETS1, RASGRP1, IGF1R, RAP1B, FGF7, NRAS, RALGAPB, PIK3CA, KIT, PLCG2, NF1, ABL2, CALM1, BCL2L1	398	235	8156	1.83124	0.962297	0.0858106	0.0767053
KEGG_PATHWAY	hsa04935:Growth hormone synthesis, secretion and action	16	1.83697	0.000342087	MAP2K3, STAT5A, GSK3B, PRKCB, GNAI3, PIK3R3, PRKCA, IRS2, PIK3R1, IGF1, MAPK14, MAPK10, CREB1, PIK3CA, AKT3, KRAS	376	119	8156	2.9165	0.102785	0.00243329	0.00170407			KEGG_PATHWAY	hsa04919:Thyroid hormone signaling pathway	13	1.4333	0.0145035	PFKFB2, NCOA3, ITGB3, ATP2A2, GATA4, ESR1, MED13L, NRAS, PIK3CA, CCND1, MYC, PLCG2, TP53	398	121	8156	2.20167	0.989365	0.115656	0.103384
KEGG_PATHWAY	hsa05417:Lipid and atherosclerosis	23	2.64064	0.00034542	MAP2K3, CAMK2B, GSK3B, HSP90AA1, PDPK1, NFATC3, NFATC2, PIK3R3, PRKCA, PIK3R1, SOD2, MAPK14, EIF2S1, MAPK10, PIK3CA, IL1B, CASP3, AKT3, KRAS, ATF6, TP53, BCL2L1, TLR2	376	215	8156	2.32048	0.103733	0.00243329	0.00170407			KEGG_PATHWAY	hsa04722:Neurotrophin signaling pathway	12	1.32304	0.0299197	RAP1B, RPS6KA3, RPS6KA6, NRAS, PIK3CA, BCL2, PLCG2, IRAK4, CALM1, FOXO3, SH2B3, TP53	398	119	8156	2.06647	0.999921	0.216396	0.193434
KEGG_PATHWAY	hsa04919:Thyroid hormone signaling pathway	16	1.83697	0.000410451	GSK3B, PRKCB, PDPK1, ITGB3, ATP1B4, PIK3R3, PRKCA, PIK3R1, ATP1B1, ESR1, ACTG1, PIK3CA, AKT3, MDM2, KRAS, TP53	376	121	8156	2.8683	0.122027	0.00282854	0.00198087			KEGG_PATHWAY	hsa03013:Nucleocytoplasmic transport	11	1.21279	0.0370409	RANBP2, DDX19A, DDX19B, RBM8A, NUP155, NUP50, EIF4A3, KPNA6, XPO7, KPNA5, SENP2	398	108	8156	2.0872	0.999992	0.24813	0.221801
KEGG_PATHWAY	hsa04668:TNF signaling pathway	15	1.72216	0.000583722	MAP2K3, CSF1, PIK3R3, PIK3R1, MAPK14, MAPK10, BAG4, RPS6KA5, CREB1, PIK3CA, IL1B, CASP3, IRF1, AKT3, BCL3	376	112	8156	2.90511	0.168974	0.003855	0.00269972			KEGG_PATHWAY	hsa04350:TGF-beta signaling pathway	10	1.10254	0.0387943	SMAD2, TGIF2, ACVR1C, SMURF1, SP1, MYC, E2F5, GDF6, TGFBR1, TGFBR2	398	94	8156	2.18005	0.999995	0.24813	0.221801
KEGG_PATHWAY	hsa04360:Axon guidance	20	2.29621	0.000676863	CAMK2B, GSK3B, SEMA4A, ARHGEF12, PDPK1, LIMK2, SEMA6D, WNT5A, NFATC3, GNAI3, NFATC2, PIK3R3, PRKCA, PIK3R1, ABLIM1, PIK3CA, DPYSL2, KRAS, SLIT3, SRGAP1	376	182	8156	2.38368	0.193167	0.00437889	0.0030666			KEGG_PATHWAY	hsa04141:Protein processing in endoplasmic reticulum	15	1.6538	0.0389595	ERO1A, SAR1A, SEL1L, DERL2, UBE2D1, YOD1, PDIA6, UBE2J1, HERPUD1, ATXN3, CANX, ERP29, BCL2, SSR1, UGGT1	398	171	8156	1.79758	0.999996	0.24813	0.221801
KEGG_PATHWAY	hsa04390:Hippo signaling pathway	18	2.06659	0.000850896	SMAD2, GSK3B, TCF7L2, SMAD4, FZD4, TGFB3, WNT5A, TCF7, SERPINE1, WNT9B, PPP2R2A, NKD1, ACTG1, BBC3, FRMD6, DLG2, DLG4, NF2	376	157	8156	2.48692	0.236505	0.0052889	0.0037039			KEGG_PATHWAY	hsa04066:HIF-1 signaling pathway	11	1.21279	0.0390944	CDKN1A, FLT1, PIK3CA, INSR, STAT3, BCL2, PLCG2, IGF1, IL6R, HK2, IGF1R	398	109	8156	2.06805	0.999996	0.24813	0.221801
KEGG_PATHWAY	hsa04660:T cell receptor signaling pathway	14	1.60735	0.000909663	GSK3B, PDPK1, NFATC3, NFATC2, PIK3R3, PIK3R1, MAPK14, MALT1, MAPK10, CD4, PIK3CA, AKT3, CD28, KRAS	376	104	8156	2.92001	0.250609	0.00554545	0.00388356			KEGG_PATHWAY	hsa04110:Cell cycle	12	1.32304	0.0427834	SMAD2, CDKN1A, CCND2, CCND1, YWHAQ, MYC, E2F2, CDC6, SMC1A, E2F5, TP53, YWHAZ	398	126	8156	1.95166	0.999999	0.266113	0.237876
KEGG_PATHWAY	hsa04152:AMPK signaling pathway	15	1.72216	0.00116559	CPT1A, PDPK1, STRADB, PIK3R3, PPP2R2A, IRS2, PIK3R1, PPP2R5C, IGF1, ACACA, IGF1R, CREB1, PIK3CA, RPS6KB1, AKT3	376	120	8156	2.71144	0.309063	0.00671801	0.00470473
KEGG_PATHWAY	hsa04662:B cell receptor signaling pathway	12	1.37773	0.00124138	GSK3B, CR2, PIK3CA, PRKCB, AKT3, NFATC3, NFATC2, PIK3R3, KRAS, PIK3R1, MALT1, RASGRP3	376	82	8156	3.17436	0.325486	0.00699623	0.00489957
KEGG_PATHWAY	hsa04917:Prolactin signaling pathway	11	1.26292	0.001258	MAPK10, STAT5A, GSK3B, PIK3CA, IRF1, AKT3, PIK3R3, KRAS, PIK3R1, MAPK14, ESR1	376	70	8156	3.40866	0.329033	0.00699623	0.00489957
KEGG_PATHWAY	hsa04750:Inflammatory mediator regulation of TRP channels	13	1.49254	0.00169977	MAP2K3, CAMK2B, PRKCH, PRKCB, PIK3R3, PRKCA, PIK3R1, IGF1, MAPK14, MAPK10, HRH1, PIK3CA, IL1B	376	98	8156	2.87744	0.416835	0.00913267	0.00639575
KEGG_PATHWAY	hsa04213:Longevity regulating pathway - multiple species	10	1.14811	0.00194719	RPS6KB1, PIK3CA, AKT3, PIK3R3, IRS2, KRAS, IGF1, PIK3R1, SOD2, IGF1R	376	62	8156	3.49863	0.460904	0.010119	0.00708649
KEGG_PATHWAY	hsa04510:Focal adhesion	20	2.29621	0.00220681	PDGFRB, GSK3B, LAMB3, PRKCB, PDPK1, ITGB3, PDGFB, XIAP, PIK3R3, PRKCA, PIK3R1, IGF1, THBS1, EGFR, ACTG1, IGF1R, MAPK10, DIAPH1, PIK3CA, AKT3	376	201	8156	2.15836	0.503579	0.0112832	0.00790179
KEGG_PATHWAY	hsa04914:Progesterone-mediated oocyte maturation	13	1.49254	0.00239753	HSP90AA1, GNAI3, PIK3R3, PIK3R1, IGF1, MAPK14, IGF1R, MAPK10, PIK3CA, RPS6KA2, AKT3, KRAS, CPEB3	376	102	8156	2.7646	0.532769	0.0115154	0.00806443
KEGG_PATHWAY	hsa04664:Fc epsilon RI signaling pathway	10	1.14811	0.00371357	MAPK10, MAP2K3, PIK3CA, PDPK1, AKT3, PIK3R3, KRAS, PRKCA, PIK3R1, MAPK14	376	68	8156	3.18992	0.692535	0.0170609	0.011948
KEGG_PATHWAY	hsa04210:Apoptosis	15	1.72216	0.00380864	PDPK1, XIAP, PIK3R3, PIK3R1, EIF2S1, ACTG1, BBC3, MAPK10, BCL2L11, PIK3CA, CASP3, AKT3, KRAS, TP53, BCL2L1	376	136	8156	2.39244	0.701696	0.0172477	0.0120788
KEGG_PATHWAY	hsa05418:Fluid shear stress and atherosclerosis	15	1.72216	0.0046365	HSP90AA1, GSTO2, ITGB3, PDGFB, PIK3R3, PIK3R1, MAPK14, ACTG1, MAPK10, PIK3CA, IL1B, SUMO3, AKT3, HMOX1, TP53	376	139	8156	2.34081	0.770806	0.020701	0.0144972
KEGG_PATHWAY	hsa04370:VEGF signaling pathway	9	1.0333	0.00526211	PIK3CA, PRKCB, AKT3, NFATC2, PIK3R3, KRAS, PRKCA, PIK3R1, MAPK14	376	59	8156	3.30887	0.812221	0.0225551	0.0157957
KEGG_PATHWAY	hsa04140:Autophagy - animal	15	1.72216	0.00526522	RUBCN, PDPK1, PIK3R3, IRS2, HMGB1, PIK3R1, EIF2S1, IGF1R, MAPK10, PIK3CA, RPS6KB1, RB1CC1, AKT3, KRAS, BCL2L1	376	141	8156	2.30761	0.812408	0.0225551	0.0157957
KEGG_PATHWAY	hsa04120:Ubiquitin mediated proteolysis	15	1.72216	0.00560441	UBE2I, UBA6, FBXW7, CUL3, UBE2D2, XIAP, UBE2D1, NEDD4L, UBE3A, PML, COP1, MDM2, VHL, UBE2K, SKP1	376	142	8156	2.29135	0.831631	0.023688	0.0165891
KEGG_PATHWAY	hsa05017:Spinocerebellar ataxia	15	1.72216	0.00596096	PRKCB, PSMD13, PIK3R3, PRKCA, RORA, PIK3R1, MAPK10, ATXN1, FGF14, PIK3CA, RB1CC1, ATXN1L, AKT3, MCU, SPTBN2	376	143	8156	2.27533	0.849723	0.0248635	0.0174123
KEGG_PATHWAY	hsa05146:Amoebiasis	12	1.37773	0.00697219	RAB5B, RAB5C, PIK3CA, LAMB3, TGFB3, PRKCB, IL1B, CASP3, PIK3R3, PRKCA, PIK3R1, TLR2	376	102	8156	2.55194	0.891165	0.0283357	0.0198439
KEGG_PATHWAY	hsa04961:Endocrine and other factor-regulated calcium reabsorption	8	0.918485	0.0101992	PRKCB, CLTC, ATP1B4, PRKCA, AP2B1, ATP2B1, ATP1B1, ESR1	376	53	8156	3.27419	0.961216	0.0404145	0.0283029
KEGG_PATHWAY	hsa04350:TGF-beta signaling pathway	11	1.26292	0.0108317	SMAD2, SMAD4, TGIF2, ZFYVE16, RPS6KB1, TGFB3, ZFYVE9, ACVR1B, THBS1, SMAD5, SKP1	376	94	8156	2.53837	0.96833	0.0423907	0.0296868
KEGG_PATHWAY	hsa04144:Endocytosis	21	2.41102	0.0116587	ARFGEF1, SMAD2, RAB5B, RAB5C, SH3KBP1, ZFYVE9, CLTC, NEDD4L, AP2B1, RBSN, EGFR, PML, IGF1R, SNX4, SNX1, ZFYVE16, RAB11FIP1, CAPZA1, MDM2, CHMP7, CYTH1	376	251	8156	1.81483	0.975706	0.0450707	0.0315637
KEGG_PATHWAY	hsa04215:Apoptosis - multiple species	6	0.688863	0.0144577	MAPK10, BCL2L11, CASP3, XIAP, BCL2L1, BBC3	376	32	8156	4.06715	0.990113	0.0524291	0.0367169
KEGG_PATHWAY	hsa04380:Osteoclast differentiation	13	1.49254	0.0145137	CSF1, ITGB3, FHL2, NFATC2, PIK3R3, PIK3R1, MAPK14, MAPK10, CREB1, PIK3CA, IL1B, AKT3, SIRPA	376	128	8156	2.20304	0.99029	0.0524291	0.0367169
KEGG_PATHWAY	hsa04728:Dopaminergic synapse	13	1.49254	0.0181393	CAMK2B, KCNJ5, GSK3B, PRKCB, GNAI3, PRKCA, PPP2R2A, PPP2R5C, MAPK14, MAPK10, CREB1, AKT3, CLOCK	376	132	8156	2.13628	0.996981	0.0638905	0.0447435
KEGG_PATHWAY	hsa04973:Carbohydrate digestion and absorption	7	0.803674	0.019801	PIK3CA, PRKCB, AKT3, PIK3R3, ATP1B4, PIK3R1, ATP1B1	376	47	8156	3.23065	0.998235	0.068977	0.0483056
KEGG_PATHWAY	hsa04261:Adrenergic signaling in cardiomyocytes	14	1.60735	0.0204655	CAMK2B, GNAI3, ATP1B4, PRKCA, PPP2R2A, ATP2B1, PPP2R5C, ATP1B1, MAPK14, RPS6KA5, ACTC1, CREB1, AKT3, SCN4B	376	150	8156	2.02454	0.998577	0.070517	0.0493841
KEGG_PATHWAY	hsa04141:Protein processing in endoplasmic reticulum	15	1.72216	0.0257057	VCP, HSP90AA1, SAR1A, UBE2D2, UBE2D1, YOD1, EIF2S1, SVIP, RAD23B, MAPK10, DNAJC10, SSR1, ATF6, RNF185, SKP1	376	171	8156	1.90276	0.99974	0.0840073	0.0588316
KEGG_PATHWAY	hsa04932:Non-alcoholic fatty liver disease	14	1.60735	0.026015	GSK3B, NDUFB6, PIK3R3, IRS2, PIK3R1, SDHA, MAPK14, EIF2S1, MAPK10, BCL2L11, PIK3CA, IL1B, CASP3, AKT3	376	155	8156	1.95923	0.999765	0.0841507	0.058932
KEGG_PATHWAY	hsa04659:Th17 cell differentiation	11	1.26292	0.0264374	MAPK10, SMAD2, STAT5A, CD4, HSP90AA1, SMAD4, IL1B, NFATC3, NFATC2, RORA, MAPK14	376	108	8156	2.20932	0.999795	0.0846532	0.0592839
KEGG_PATHWAY	hsa04929:GnRH secretion	8	0.918485	0.026801	KCNJ5, PIK3CA, PRKCB, AKT3, PIK3R3, KRAS, PRKCA, PIK3R1	376	64	8156	2.71144	0.999818	0.0849593	0.0594983
KEGG_PATHWAY	hsa04110:Cell cycle	12	1.37773	0.030088	SMAD2, GSK3B, CDKN1A, SMAD4, CDKN1B, CDK6, TGFB3, CDKN2A, MDM2, E2F3, TP53, SKP1	376	126	8156	2.06586	0.999938	0.0936603	0.0655917
KEGG_PATHWAY	hsa04926:Relaxin signaling pathway	12	1.37773	0.03492	MAPK10, SMAD2, CREB1, PIK3CA, AKT3, GNAI3, PIK3R3, KRAS, PRKCA, PIK3R1, MAPK14, EGFR	376	129	8156	2.01781	0.999987	0.106439	0.0745407
KEGG_PATHWAY	hsa04925:Aldosterone synthesis and secretion	10	1.14811	0.0358235	CAMK2B, KCNJ5, SCARB1, CREB1, CYP11B2, PRKCB, ATP1B4, PRKCA, ATP2B1, ATP1B1	376	98	8156	2.21342	0.999991	0.108153	0.0757411
KEGG_PATHWAY	hsa04072:Phospholipase D signaling pathway	13	1.49254	0.039631	PDGFRB, PDGFB, GAB1, PIK3R3, PRKCA, PIK3R1, EGFR, AGPAT3, PIK3CA, AKT3, KRAS, CYTH1, DGKH	376	148	8156	1.90533	0.999997	0.118519	0.0830008
KEGG_PATHWAY	hsa04520:Adherens junction	8	0.918485	0.043804	TCF7L2, SMAD4, YES1, CSNK2A1, TCF7, EGFR, ACTG1, IGF1R	376	71	8156	2.44411	0.999999	0.129774	0.090883

## Sheet: S4
Table S4: Biological process (BP) analysis for genes targted by the differentially expressed miRNAs in SUM vs. WIN group
BP targted by Up-regulated miRNAs															BP targted by Down-regulated miRNAs
Category	Term	Count	%	PValue	Genes	List Total	Pop Hits	Pop Total	Fold Enrichment	Bonferroni	Benjamini	FDR			Category	Term	Count	%	PValue	Genes	List Total	Pop Hits	Pop Total	Fold Enrichment	Bonferroni	Benjamini	FDR
GOTERM_BP_DIRECT	GO:0000122~negative regulation of transcription from RNA polymerase II promoter	88	10.1033	3.22802e-11	FOXA1, APP, ZNF131, RARG, RIF1, CHD8, FHL2, UBE2D1, ZBTB20, HNRNPU, HMGB1, NR3C1, ING1, FOXQ1, MECP2, FLCN, JPH2, TRPS1, JARID2, ZNF124, KLF10, TGIF2, ZNF281, ZBTB37, USP2, SOX11, SOX10, ETV5, NCOR2, NFX1, MTF2, TRIB3, TP53, HDAC4, CUL3, MAZ, GATA6, NR2C2, ZBTB4, STRN3, MTDH, CUX2, ATXN1, MIER3, NSD2, ATXN1L, MIER1, BEND3, APBB2, VHL, FNIP2, ZBTB7A, RREB1, WDTC1, SUZ12, HEXIM1, TCF7L2, TFAP2B, DR…	824	967	19256	2.12665	1.25796e-07	1.25796e-07	1.2486e-07			GOTERM_BP_DIRECT	GO:0008284~positive regulation of cell proliferation	50	5.51268	2.38331e-06	FLT1, CDCA7L, MPL, PTEN, ETS1, IGF1R, MECP2, ESM1, FGF7, CCND2, MYC, IL6R, EPHA4, CSNK2A1, ADAM10, GAB2, OSMR, PRLR, TGFBR1, TGFBR2, AR, KIT, FXN, TSPYL5, HDAC4, SMARCD1, PDGFB, DERL2, PURA, ERBB4, GCNT2, MARCHF7, SSR1, HES1, STX3, WNT1, ZNF268, ARNT2, CHTOP, BICRAL, INSR, NAP1L1, UBE2A, IGF1, HIPK1, PTK2, ACER2, FER, BCL2, BCL2L1	851	549	19256	2.06079	0.00908184	0.0058076	0.00578939
GOTERM_BP_DIRECT	GO:0045944~positive regulation of transcription from RNA polymerase II promoter	99	11.3662	3.95937e-10	FOXA1, APP, ZNF451, HNRNPU, UBE3A, RORA, NR3C1, IKZF3, ETS1, RPS6KA5, SOX17, GPBP1, KPNA6, WNT5A, EBF2, SOX11, SOX10, KAT6A, CLOCK, ATF6, TP53, GLYR1, KMT2A, TXK, GATA6, PIK3R1, DHX36, RREB1, STAT5A, SMAD2, TFAP2B, DR1, SMAD4, YES1, TGFB3, ZBTB16, NFATC3, NFATC2, PBX2, IGF1, ESR1, SMARCA4, MAVS, NR4A3, MAFG, AGO2, BCL3, MDM2, HNRNPD, CD28, MDM4, CREBZF, ZNF770, ZNF131, RARG, CSRNP2, ONECUT2, CHD8…	824	1201	19256	1.92633	1.54297e-06	7.30131e-07	7.24698e-07			GOTERM_BP_DIRECT	GO:0045893~positive regulation of transcription, DNA-templated	60	6.61521	3.03427e-06	TRRAP, RORC, GPATCH3, AHR, ETS1, FGF7, MYC, CAPN3, BTRC, ATXN7L3, MYBL1, IL10, DTX3L, FOXH1, DYRK1A, MSL3, ARID1A, TGFBR1, AR, MYCN, TBL1XR1, ZNF516, ROR2, PPARA, CLOCK, TP53, HDAC4, SMARCD1, MYCBP, SRCAP, PDGFB, GATA4, CREBL2, FOXK1, FOXO3, RBBP4, ERBB4, ATXN7, DVL3, TBL1X, WNT1, E2F5, RNF20, SMAD2, MAP3K2, ZNF341, ARNT2, FZD4, BICRAL, SS18L1, INSR, MBD2, STAT3, HMGA2, IGF1, INO80, GDF6, ESR1, S…	851	716	19256	1.89616	0.011548	0.0058076	0.00578939
GOTERM_BP_DIRECT	GO:0045893~positive regulation of transcription, DNA-templated	69	7.92193	5.62072e-10	CHD8, SETD7, RORA, ING1, ETS1, SOX17, GPBP1, MYBL1, RNF111, MAP2K3, PRKCB, ZNF281, WNT5A, MSL2, SOX11, SOX10, RAP2C, CREB1, MDFIC, KAT6A, IRF1, IL1B, ZNF516, TFAM, CLOCK, TP53, KDM7A, HDAC4, SF3B3, INO80D, KMT2A, SRCAP, MAZ, PDGFB, GATA6, CREBL2, EGFR, NPAS3, MTDH, VHL, ZNF423, RREB1, TRIM44, SMAD2, MAP3K2, TFAP2B, SMAD4, NEK4, FZD4, TGFB3, CDKN2A, ZBTB16, NFATC3, NFATC2, IGF1, ESR1, SMAD5, PML, …	824	716	19256	2.25203	2.19039e-06	7.30131e-07	7.24698e-07			GOTERM_BP_DIRECT	GO:0007049~cell cycle	36	3.96913	1.03646e-05	STEAP3, USP37, DYRK3, RALB, CDCA3, MCM8, TUSC2, TXLNG, FIGN, CREBL2, AHR, MKI67, ARPP19, RPS6KA3, SENP5, RBBP4, ENSA, CNTRL, E2F2, MAP3K8, APPL1, RBM38, NEK9, CSNK2A1, USP44, TET2, MICAL3, HMGA2, TERF1, KLK10, BLCAP, MLF1, KATNAL1, MAPRE2, TP53, ARL8B	851	359	19256	2.26905	0.0388992	0.00834528	0.00831911
GOTERM_BP_DIRECT	GO:0045892~negative regulation of transcription, DNA-templated	59	6.77382	3.10475e-09	CREBZF, CDKN1B, CHD8, IKZF1, ZC3H6, NR3C1, MECP2, JPH2, RPS6KA5, BCL7A, JARID2, KLF10, TLE3, ZNF281, WNT5A, NRG1, SOX10, EREG, NCOR2, MDFIC, KAT6A, IRF1, TRIB3, ZMYND11, CLOCK, TP53, SF1, HDAC4, TCF7, PDGFB, GATA6, ZBTB4, PPM1F, STRN3, ATXN1, ZNF423, ZBTB7A, BEND6, HEXIM1, SMAD2, TCF7L2, TFAP2B, SMAD4, UBE2I, CBX5, CDKN2A, ZBTB16, MBD1, FOXN3, PML, SMARCA4, PER2, HEYL, REST, BCL3, RLIM, MDM2, ZNF…	824	590	19256	2.33689	1.20991e-05	3.0248e-06	3.00229e-06			GOTERM_BP_DIRECT	GO:0006357~regulation of transcription from RNA polymerase II promoter	114	12.5689	1.09003e-05	TRRAP, RORC, ZBTB20, NUCKS1, JADE2, AHR, IKZF3, BACH1, ETS1, ELK4, ZNF609, ZNF608, MYC, ZNF329, ZNF689, HOXA1, SOX6, CCNL1, ZNF566, ZNF202, ATXN7L3, ZNF322, ZNF562, ZNF284, ZFP1, ZFP3, ZBTB37, MED8, HIC2, AR, MYCN, TBL1XR1, PRKAR1A, PGR, ZNF710, ZNF556, CLOCK, TP53, ZNF28, ZNF275, ZNF394, SRCAP, HOXD1, GATA4, CREBL2, FOXO3, ZBTB5, ZKSCAN7, ATXN7, ZNF704, ZNF426, ZNF268, HOXC8, ZNF784, SMAD2, ZNF2…	851	1721	19256	1.49886	0.040868	0.00834528	0.00831911
GOTERM_BP_DIRECT	GO:0010628~positive regulation of gene expression	46	5.28129	4.25083e-06	APP, GSK3B, RARG, SLC24A4, TOR2A, EDA, CSF1, ITGB3, MAZ, PDGFB, PIK3R3, ACVR1B, ETS1, PPM1F, ACTG1, CUX2, SOX17, RPS6KA2, DHX36, MARK1, SMAD2, CDKN2A, TCF12, WNT5A, NFATC2, SOX11, NRG1, IGF1, MAPK14, SOX10, QKI, NR5A1, REST, ACTC1, CDK6, AGO3, MAFG, IL1B, KAT6A, AGO2, MDM2, CD28, KRAS, TP53, RBMS3, TLR2	824	513	19256	2.09546	0.0164291	0.00320548	0.00318163			GOTERM_BP_DIRECT	GO:0051726~regulation of cell cycle	32	3.52811	2.89857e-05	CDKN1A, TRRAP, PTEN, XIAP, TXLNG, JADE2, CCND1, MYC, PES1, E2F2, E2F5, BTRC, CCNL1, SKIL, ZNF268, PHACTR4, RBM38, PNPT1, CSNK2A1, STAT3, HMGA2, ADAM10, TSC1, INO80, MLF1, TGFBR1, PHOX2B, CDK9, CDK8, CCNG1, MDM4, TP53	851	316	19256	2.29139	0.105025	0.0184929	0.0184349
GOTERM_BP_DIRECT	GO:0006468~protein phosphorylation	45	5.16648	5.29791e-06	CAMK2B, APP, GSK3B, TXK, PDGFB, PIK3R1, ACVR1B, RPS6KA5, RB1CC1, FASTK, AKT3, PDK3, MAP3K9, MAPK6, FNIP2, MARK1, SMAD2, MAP3K2, CDKL5, PRKCH, NEK4, KSR1, CSNK2A1, PRKCB, PDPK1, STRADB, LIMK2, NEK6, WNT5A, PRPF4B, PRKCA, IRAK3, CDC42BPA, SMAD5, DCLK1, HIPK2, MAPK10, BCKDK, CREB1, CDK6, TAOK1, AAK1, TAF8, TRIB3, CILK1	824	501	19256	2.09901	0.0204343	0.00320548	0.00318163			GOTERM_BP_DIRECT	GO:0035196~production of miRNAs involved in gene silencing by miRNA	7	0.771775	3.97686e-05	TRIM71, AGO3, NUP155, ZC3H7B, AGO1, AGO2, DICER1	851	16	19256	9.89953	0.141216	0.0217478	0.0216796
GOTERM_BP_DIRECT	GO:0045732~positive regulation of protein catabolic process	16	1.83697	5.86407e-06	GSK3B, VCP, HSP90AA1, CDKN1B, AREL1, HACE1, CSNK2A1, FAF1, WNT5A, NEDD4L, NKD1, SNX1, SOX17, HECW2, STX5, DTL	824	90	19256	4.15448	0.0225932	0.00320548	0.00318163			GOTERM_BP_DIRECT	GO:0006468~protein phosphorylation	43	4.7409	5.51405e-05	SCYL3, DYRK3, PRKAA2, DYRK2, STK39, PDGFB, STK4, SLK, ACVR1C, CCND1, SPEG, MAP3K8, MAP3K9, TRPM6, SMAD2, MAP3K2, NEK9, CSNK2A1, INSR, DYRK1A, ADAM10, CASK, OXSR1, IRAK4, HIPK1, YWHAZ, TGFBR1, DCLK1, PTK2, TGFBR2, CDK9, CDK8, FER, STK24, TAOK1, COPS2, WNK3, AAK1, BMP2K, TRIB1, TRIB2, FRK, STK40	851	501	19256	1.94208	0.190294	0.0263847	0.026302
GOTERM_BP_DIRECT	GO:0048661~positive regulation of smooth muscle cell proliferation	14	1.60735	7.17313e-06	PDGFRB, HDAC4, ITGB3, PDGFB, IGF1, THBS1, EGFR, EREG, IGF1R, NR4A3, PIK3CA, RPS6KB1, CCN4, HMOX1	824	70	19256	4.67379	0.0275667	0.00320548	0.00318163			GOTERM_BP_DIRECT	GO:0018108~peptidyl-tyrosine phosphorylation	18	1.98456	0.000136715	EPHA4, DYRK3, EPHA7, FLT1, DYRK2, RYK, INSR, PDGFB, DYRK1A, HIPK1, PTK2, FER, ERBB4, STK16, KIT, ABL2, ROR2, FRK	851	139	19256	2.93018	0.407485	0.0581493	0.057967
GOTERM_BP_DIRECT	GO:0006511~ubiquitin-dependent protein catabolic process	29	3.32951	3.21392e-05	USP37, RNF11, UBA6, PSMD13, CUL3, UBE2D2, UBE2D1, NEDD4L, UBE3A, FBXO21, C18ORF25, KCTD21, RNF215, RNF111, SKP1, USP46, USP6, AREL1, UBE2I, HACE1, USP2, RC3H1, RNF144A, HECW2, MDM2, RLIM, UBE2K, RNF185, DTL	824	282	19256	2.40319	0.117723	0.0125247	0.0124315			GOTERM_BP_DIRECT	GO:0048661~positive regulation of smooth muscle cell proliferation	12	1.32304	0.000231854	HDAC4, PIK3CA, MYC, ITGB3, IL13, PTAFR, PDGFB, IGF1, IRAK4, IL6R, TGFBR2, IGF1R	851	70	19256	3.879	0.588374	0.0887536	0.0884754
GOTERM_BP_DIRECT	GO:0043536~positive regulation of blood vessel endothelial cell migration	11	1.26292	4.17953e-05	MAP2K3, STAT5A, ANGPT4, ADAM17, PDPK1, AKT3, PDGFB, PRKCA, HMGB1, ETS1, THBS1	824	50	19256	5.14117	0.150307	0.0144301	0.0143227			GOTERM_BP_DIRECT	GO:0018107~peptidyl-threonine phosphorylation	12	1.32304	0.000263589	DYRK3, SBK1, DYRK2, CSNK2A1, WNK3, STK39, DYRK1A, BCL2, OXSR1, HIPK1, TGFBR1, TGFBR2	851	71	19256	3.82437	0.635471	0.0917288	0.0914413
GOTERM_BP_DIRECT	GO:0014911~positive regulation of smooth muscle cell migration	8	0.918485	4.64169e-05	PDGFRB, HDAC4, RPS6KB1, ITGB3, SEMA6D, PDGFB, CCN4, IGF1	824	24	19256	7.78964	0.165473	0.0144301	0.0143227			GOTERM_BP_DIRECT	GO:0006355~regulation of transcription, DNA-templated	68	7.49724	0.000289444	TRRAP, CDCA7L, CHD7, AHR, HIF3A, BACH1, MYC, ZNF280B, ZNF689, SOX6, ZNF566, ZNF202, MYBL1, ZNF641, ZNF562, TGIF2, ZNF284, ZFP1, MSL3, TGFBR1, MLF1, ZNF516, ZNF556, CLOCK, TP53, VGLL4, VGLL3, ZNF28, MYCBP, SRCAP, PLAG1, CRX, BAZ2A, GATA4, CREBL2, ZNF8, NR2C2, KRBOX4, SBNO1, ATXN1, RBBP4, ZKSCAN7, NSD2, ZNF426, HES1, ZNF268, OR7D2, PPARGC1B, ZNF584, RNF20, SMAD2, ZNF341, ARNT2, ZNF264, ZNF583, ASCC…	851	985	19256	1.5621	0.669831	0.0923325	0.0920431
GOTERM_BP_DIRECT	GO:0006357~regulation of transcription from RNA polymerase II promoter	108	12.3995	4.81373e-05	FOXA1, APP, ZBTB20, RORA, IKZF1, IKZF2, NR3C1, IKZF3, ETS1, FOXQ1, ZFP30, SOX17, BBX, PRKCB, ZBTB37, EBF2, RFX1, SOX10, RFX7, ZNF714, ZNF317, TOX, CLOCK, ATF6, TP53, SRCAP, TCF7, MAZ, GATA6, CREBL2, NPAS3, MTDH, ZNF708, ZNF423, RREB1, ZBTB7A, STAT5A, SMAD2, TFAP2B, DR1, SMAD4, ZBTB16, NFATC3, NFATC2, NFXL1, PBX2, FOXN3, ESR1, SMAD5, SMARCA4, NR4A3, MAFG, MDM2, SP6, PHF14, MDM4, MXD1, BRWD1, ZNF65…	824	1721	19256	1.4665	0.17105	0.0144301	0.0143227			GOTERM_BP_DIRECT	GO:0031054~pre-miRNA processing	6	0.661521	0.000343463	LIN28B, LIN28A, AGO3, AGO1, AGO2, DICER1	851	15	19256	9.051	0.731527	0.101137	0.10082
GOTERM_BP_DIRECT	GO:0090398~cellular senescence	11	1.26292	8.34322e-05	MAPK10, H2AX, MAP2K3, CDKN1A, CDKN1B, CDKN2A, KAT6A, MAPK14, TP53, PML, IGF1R	824	54	19256	4.76034	0.27758	0.0232239	0.0230511			GOTERM_BP_DIRECT	GO:0046777~protein autophosphorylation	20	2.20507	0.000423109	EPHA4, FLT1, INSR, DYRK1A, STK39, OXSR1, STK4, PTK2, IGF1R, FER, EEF2K, SLK, STK24, ERBB4, TAOK1, STK16, KIT, WNK3, AAK1, MAP3K9	851	181	19256	2.50028	0.802102	0.111454	0.111104
GOTERM_BP_DIRECT	GO:0016567~protein ubiquitination	41	4.70723	9.52931e-05	VCP, UBA6, CUL3, UBE2D2, RNF38, XIAP, NEDD4L, FBXO21, MALT1, DCAF7, VCPIP1, COP1, C18ORF25, KCTD21, UBR7, RNF215, VHL, DCAF10, LONRF2, TRIM44, RNF111, KLHDC10, SKP1, WDTC1, AREL1, HACE1, WSB2, RNF24, FBXW7, ZBTB16, MSL2, PML, FBXO31, RNF144A, RNF169, NFX1, HECW2, MDM2, ASB6, RLIM, TRIM55	824	496	19256	1.93171	0.310215	0.0247571	0.0245729			GOTERM_BP_DIRECT	GO:0030335~positive regulation of cell migration	25	2.75634	0.000436731	FLT1, SYNPO2, PDGFB, IGF1R, PODXL, MGAT5, GCNT2, ZNF268, SPAG9, EPHA4, FZD4, INSR, STAT3, ADAM10, SEMA4F, IGF1, SOD2, TGFBR1, PTK2, DIAPH1, FER, CLDN4, RUFY3, KIT, ROR2	851	256	19256	2.20972	0.812161	0.111454	0.111104
GOTERM_BP_DIRECT	GO:0030036~actin cytoskeleton organization	21	2.41102	0.000106221	PDPK1, EPB41, TMOD3, LIMK2, ARHGAP26, CDC42BPA, EHBP1, ADD2, DIAPH1, PIK3CA, OPHN1, DLC1, CAPZA1, NF1, KRAS, RHOU, NF2, PDLIM5, SMTNL2, SPTBN2, PHACTR4	824	182	19256	2.69642	0.338976	0.0250551	0.0248687			GOTERM_BP_DIRECT	GO:0034599~cellular response to oxidative stress	13	1.4333	0.000584452	VKORC1L1, PNPT1, PRKAA2, MGMT, GSR, SLC11A2, PYCR1, ATP2A2, FOXO3, STX2, CPEB2, PPIA, SLC25A24	851	90	19256	3.26842	0.893321	0.13983	0.139392
GOTERM_BP_DIRECT	GO:0030335~positive regulation of cell migration	26	2.98507	0.000109299	ONECUT2, CSF1, MAZ, PDGFB, PIK3R3, IRS2, PIK3R1, THBS1, EGFR, PPM1F, ACTG1, IGF1R, MGAT5, PDGFRB, SEMA4A, FZD4, SEMA6D, PRKCA, IGF1, ELP5, SOD2, DIAPH1, TIAM1, ADAM17, IL1B, CEP43	824	256	19256	2.37341	0.346858	0.0250551	0.0248687			GOTERM_BP_DIRECT	GO:0010863~positive regulation of phospholipase C activity	5	0.551268	0.000639434	FLT1, KIT, PTAFR, ABL2, ESR1	851	10	19256	11.3137	0.91358	0.143986	0.143534
GOTERM_BP_DIRECT	GO:0048146~positive regulation of fibroblast proliferation	11	1.26292	0.000134106	PDGFRB, CDKN1A, CDK6, ITGB3, WNT5A, PDGFB, IGF1, ESR1, EGFR, PML, EREG	824	57	19256	4.50979	0.407051	0.0290339	0.0288179			GOTERM_BP_DIRECT	GO:0035556~intracellular signal transduction	36	3.96913	0.000876371	PRKAA2, ITSN1, STK39, STK4, NUDT4, RPS6KA3, SOCS1, RACGAP1, RAB40C, PRKAR2A, CHN2, PLCG2, DVL3, SOCS6, PDZD8, SH2B3, SOCS7, CLASP1, SOCS4, SMAD2, PRPF38B, HMGA2, OXSR1, IRAK4, TGFBR1, DCLK1, TGFBR3, CNKSR2, FER, CD200R1, DNMBP, PRKAR1A, TAOK1, KIT, WNK3, ASB1	851	450	19256	1.8102	0.965133	0.186375	0.185791
GOTERM_BP_DIRECT	GO:0000209~protein polyubiquitination	20	2.29621	0.000157794	AREL1, HACE1, WSB2, CDKN2A, CUL3, UBE2D2, PELI2, FBXO28, RC3H1, UBE2D1, NEDD4L, UBE3A, RNF144A, HECW2, MDM2, UBE2K, DTL, RNF111, RNF165, SKP1	824	173	19256	2.70161	0.459344	0.0323644	0.0321236			GOTERM_BP_DIRECT	GO:0007179~transforming growth factor beta receptor signaling pathway	13	1.4333	0.00163643	SMAD2, USP15, FOXH1, STAT3, TGFBR1, PTK2, TGFBR2, TGFBR3, GCNT2, ITGB8, SKIL, TP53, APPL1	851	101	19256	2.91245	0.998107	0.313212	0.31223
GOTERM_BP_DIRECT	GO:0008285~negative regulation of cell proliferation	38	4.3628	0.000173761	HDAC4, APP, CDKN1A, RARG, CDKN1B, B4GALT1, ETS1, THBS1, ING1, TMEM127, RB1CC1, RPS6KA2, WDR6, SLIT3, VHL, KLF10, SMAD2, TFAP2B, SMAD4, KLF13, TGFB3, CDKN2A, ZBTB16, PPP2R5C, SOD2, PML, EREG, REST, CDK6, IRF1, DLC1, IL1B, NF1, STRN, MDM4, NF2, TP53, TLR2	824	459	19256	1.93468	0.491966	0.0338574	0.0336054			GOTERM_BP_DIRECT	GO:0000209~protein polyubiquitination	18	1.98456	0.00172393	TRIM71, RNF20, LRSAM1, NHLRC3, SMURF1, UBE2D1, UBE3A, UBE2A, CHFR, UBE2J1, RNF144B, RMND5A, ZNF738, RNF217, BCL2, ARIH1, BTRC, RNF165	851	173	19256	2.35431	0.998646	0.314248	0.313263
GOTERM_BP_DIRECT	GO:0045766~positive regulation of angiogenesis	19	2.1814	0.000234575	ANGPT4, PRKCB, PDPK1, ITGB3, WNT5A, SERPINE1, GATA6, GAB1, PRKCA, EMP2, ETS1, THBS1, HIPK2, MTDH, IL1B, ADAM12, AKT3, AGO2, HMOX1	824	164	19256	2.70738	0.599181	0.0423212	0.0420063			GOTERM_BP_DIRECT	GO:0006606~protein import into nucleus	13	1.4333	0.00193778	CDKN1A, NUP155, STAT3, STK4, POLA2, NUP50, CRY2, LMNA, KPNA6, NF1, KPNA5, TP53, APPL1	851	103	19256	2.8559	0.999404	0.337174	0.336117
GOTERM_BP_DIRECT	GO:0006897~endocytosis	22	2.52583	0.000238919	LGALS3BP, RUBCN, APP, RAB5B, RAB5C, FKBP15, SORT1, SH3KBP1, ZFYVE9, ITSN1, SRL, EHBP1, BIN3, DPYSL2, AAK1, ESYT2, RHOU, LRP10, STEAP2, RIN2, BCL2L1, CSNK1G1	824	208	19256	2.47171	0.605911	0.0423212	0.0420063			GOTERM_BP_DIRECT	GO:0007169~transmembrane receptor protein tyrosine kinase signaling pathway	15	1.6538	0.00210136	EPHA4, EPHA7, FLT1, RYK, INSR, GAB2, PTK2, IGF1R, FER, ERBB4, KIT, ROR2, SAMD12, SH2B3, FRK	851	132	19256	2.57131	0.999682	0.338263	0.337203
GOTERM_BP_DIRECT	GO:0016055~Wnt signaling pathway	21	2.41102	0.000289454	LMBR1L, DRAXIN, TLE3, GSK3B, TCF7L2, CSNK2A1, FZD4, CUL3, CHD8, WNT5A, TCF7, WNT9B, XIAP, TMEM170B, MESD, NKD1, SOX17, CCN4, STRN, MARK1, CSNK1G1	824	196	19256	2.50381	0.676374	0.0470831	0.0467327			GOTERM_BP_DIRECT	GO:0016575~histone deacetylation	9	0.992282	0.00212077	HDAC4, RBBP4, TBL1XR1, MIDEAS, MBD2, MSL3, BAZ2A, TBL1X, RCOR1	851	53	19256	3.84241	0.999705	0.338263	0.337203
GOTERM_BP_DIRECT	GO:0000082~G1/S transition of mitotic cell cycle	12	1.37773	0.000289965	CDKN1A, USP37, CDKN1B, CDK6, RPS6KB1, CDKN2A, CUL3, RHOU, E2F3, CRLF3, ACVR1B, POLE	824	74	19256	3.78956	0.677018	0.0470831	0.0467327			GOTERM_BP_DIRECT	GO:0030307~positive regulation of cell growth	12	1.32304	0.00239488	RPS6KA3, USP47, MTPN, CSNK2A1, BCL2, DERL2, ADAM10, INO80, TAF9B, EXTL3, FXN, TGFBR1	851	92	19256	2.95141	0.999897	0.35883	0.357705
GOTERM_BP_DIRECT	GO:0006355~regulation of transcription, DNA-templated	66	7.5775	0.000339538	BNC2, ZNF490, SETD7, RORA, NR3C1, ING1, RPS6KA5, ZFP30, SOX17, KHSRP, GPBP1, MYBL1, ZNF124, TLE3, TGIF2, ZNF281, EBF2, ATP1B4, SOX11, PROX2, SND1, NFX1, KAT6A, MTF2, ZNF516, ZNF714, ZNF317, TESMIN, CLOCK, TP53, SRCAP, TCF7, HOXD13, CREBL2, NR2C2, ACVR1B, ZBTB4, NPAS3, ZNF708, ATXN1, POM121C, NSD2, ATXN1L, MIER1, ZNF502, APBB2, VHL, ZNF423, SRSF10, RREB1, ZNF223, SMAD2, DR1, SMAD4, NFATC2, NFXL1, …	824	985	19256	1.56584	0.733772	0.0529272	0.0525333			GOTERM_BP_DIRECT	GO:0010629~negative regulation of gene expression	26	2.86659	0.0026029	CDKN1A, SLC24A3, PRKAA2, PLAG1, PDGFB, ZBTB20, AFF2, MECP2, MYC, NOCT, ITGB8, HES1, SMAD2, STAT3, ADAM10, IGF1, DICER1, ESR1, OCLN, MYCN, PIK3CA, PRKAR1A, ERP29, SMCR8, PGR, RCOR1	851	308	19256	1.91011	0.999954	0.35883	0.357705
GOTERM_BP_DIRECT	GO:0042752~regulation of circadian rhythm	11	1.26292	0.000463466	PER2, MAPK10, KLF10, GSK3B, CREB1, FBXW7, SRRD, HNRNPD, UBE3A, CLOCK, PML	824	66	19256	3.89482	0.835779	0.0682675	0.0677594			GOTERM_BP_DIRECT	GO:0001701~in utero embryonic development	20	2.20507	0.0029165	SMAD2, ARNT2, CHTOP, ZFAND5, CHD7, WNT9B, ADAM10, ATP11A, TGFBR1, TGFBR2, MIB1, AR, ETNK2, RDH10, MYC, DHX35, APBA1, CERT1, TP53, BCL2L1	851	213	19256	2.12465	0.999986	0.384978	0.383771
GOTERM_BP_DIRECT	GO:0007399~nervous system development	34	3.90356	0.000472985	HDAC4, CAMK2B, APP, PCDH10, NEXMIF, NR2C2, ACVR1B, ATXN1, OPHN1, DPYSL2, PCDHA4, SLIT3, ZNF423, BEND6, SEMA4A, SEMA6D, TMOD2, TCF12, NAP1L1, NAV1, NRG1, PROX2, NAV2, ARHGAP26, SDHA, DCLK1, SMARCA4, FGF14, NAV3, DLG4, NOVA1, SCN8A, APBA1, ARHGEF7	824	414	19256	1.91919	0.841762	0.0682675	0.0677594			GOTERM_BP_DIRECT	GO:0007399~nervous system development	32	3.52811	0.00301929	HDAC4, SMARCD1, NRSN2, NEXMIF, PTEN, CRX, NR2C2, PURA, ATXN3, EFNB3, ACVR1C, ATXN1, ERBB4, PCDHA5, IGF2BP1, HES1, MEF2D, GPM6B, RBFOX2, STAT3, DYRK1A, NAP1L1, SEMA4F, ARID1A, TGFBR1, DCLK1, NOVA1, RUFY3, APBA1, TPP1, WDPCP, FGF11	851	414	19256	1.74899	0.999991	0.385262	0.384054
GOTERM_BP_DIRECT	GO:0016601~Rac protein signal transduction	7	0.803674	0.000527254	TIAM1, NCKAP1, HACE1, NF1, RHOU, KRAS, HACD3	824	25	19256	6.5433	0.871939	0.0733824	0.0728364			GOTERM_BP_DIRECT	GO:0051301~cell division	30	3.30761	0.00333225	USP37, DYRK3, RALB, CDCA3, CDCA7L, FIGN, ARPP19, SKA2, PARD6B, CCND2, SENP5, CCND1, ENSA, CNTRL, ZNF207, CLASP1, NEK9, USP44, MICAL3, HMGA2, INO80, CDC6, TERF1, SMC1A, CHFR, KATNAL1, CCNY, CCNG1, MAPRE2, ARL8B	851	382	19256	1.77703	0.999997	0.389545	0.388324
GOTERM_BP_DIRECT	GO:0061158~3'-UTR-mediated mRNA destabilization	6	0.688863	0.000567361	KHSRP, DHX36, HNRNPD, RC3H1, CPEB3, RBM24	824	17	19256	8.24786	0.890478	0.0762415	0.0756742			GOTERM_BP_DIRECT	GO:0071108~protein K48-linked deubiquitination	7	0.771775	0.00338798	ATXN3, USP15, MINDY3, USP37, MINDY1, YOD1, OTUB1	851	34	19256	4.6586	0.999998	0.389545	0.388324
GOTERM_BP_DIRECT	GO:0018105~peptidyl-serine phosphorylation	19	2.1814	0.00077403	GSK3B, PRKCH, CSNK2A1, PRKCB, PDPK1, NEK6, PDGFB, PRKCA, MAPK14, DCLK1, HIPK2, RPS6KA5, RPS6KB1, RPS6KA2, AKT3, PDK3, TOP1, MARK1, CSNK1G1	824	181	19256	2.45309	0.95108	0.097508	0.0967824			GOTERM_BP_DIRECT	GO:0060389~pathway-restricted SMAD protein phosphorylation	5	0.551268	0.00348304	TGFBR3, USP15, GDF6, TGFBR1, TGFBR2	851	15	19256	7.5425	0.999998	0.389545	0.388324
GOTERM_BP_DIRECT	GO:0010629~negative regulation of gene expression	27	3.09989	0.000787957	OPRD1, APP, GSK3B, CDKN1A, PDGFB, ZBTB20, ACVR1B, MECP2, FLCN, STC2, ANXA7, SLIT3, VHL, MARK1, SMAD2, FBXW7, ZNF281, MBD1, SOX11, IGF1, ESR1, HEYL, REST, CREB1, PIK3CA, CD28, RBMS3	824	308	19256	2.04858	0.953666	0.097508	0.0967824			GOTERM_BP_DIRECT	GO:0014911~positive regulation of smooth muscle cell migration	6	0.661521	0.0034945	HDAC4, MYC, ITGB3, PDGFB, BCL2, IGF1	851	24	19256	5.65687	0.999998	0.389545	0.388324
GOTERM_BP_DIRECT	GO:0036120~cellular response to platelet-derived growth factor stimulus	7	0.803674	0.000819274	PDGFRB, ERRFI1, YES1, CREB1, ITGB3, PDGFB, MTSS2	824	27	19256	6.05861	0.958993	0.097508	0.0967824			GOTERM_BP_DIRECT	GO:0006511~ubiquitin-dependent protein catabolic process	24	2.64609	0.00356167	USP24, RNF20, USP47, USP15, USP37, DTX3L, SMURF1, USP44, RNF26, UBE2D1, FBXO45, UBE3A, UBE2A, CHFR, HERPUD1, MIB1, RNF144B, PSMA6, ATXN3, RNF217, RLIM, ARIH1, DISC1, BTRC	851	282	19256	1.92574	0.999999	0.389545	0.388324
GOTERM_BP_DIRECT	GO:0001701~in utero embryonic development	21	2.41102	0.000842177	SMAD2, SMAD4, ELL, TGFB3, CHD8, XRCC2, GATA6, WNT9B, ATP11A, ACVR1B, SOX10, TENT5C, EPB41L5, FLCN, BCL2L11, SH3PXD2A, MAFG, APBA1, TP53, BCL2L1, WDTC1	824	213	19256	2.30398	0.962497	0.097508	0.0967824			GOTERM_BP_DIRECT	GO:0098703~calcium ion import across plasma membrane	6	0.661521	0.00421174	SLC24A2, SLC24A4, TRPV1, CACNA1C, CACNA1E, SLC8A2	851	25	19256	5.4306	1	0.435745	0.434379
GOTERM_BP_DIRECT	GO:0043488~regulation of mRNA stability	8	0.918485	0.000850724	KHSRP, SERBP1, DHX36, SAMD4A, RC3H1, PRKCA, RBM24, DCP2	824	37	19256	5.05274	0.963727	0.097508	0.0967824			GOTERM_BP_DIRECT	GO:0051893~regulation of focal adhesion assembly	6	0.661521	0.00421174	SLK, TSC1, WDPCP, PTK2, CLASP1, GPM6B	851	25	19256	5.4306	1	0.435745	0.434379
GOTERM_BP_DIRECT	GO:0001954~positive regulation of cell-matrix adhesion	7	0.803674	0.00100542	GSK3B, CDK6, CSF1, PLEKHA2, ITGB3, DAG1, EMP2	824	28	19256	5.84223	0.980161	0.111946	0.111113			GOTERM_BP_DIRECT	GO:0000122~negative regulation of transcription from RNA polymerase II promoter	61	6.72547	0.00499559	RORC, UBE2D1, ZBTB20, BACH1, ELK4, MECP2, ZNF608, CCND1, MYC, ZNF566, ZNF202, KLF12, TGIF2, ZBTB37, FOXH1, DICER1, YWHAZ, HIC2, AR, TBL1XR1, CRY2, ZNF556, PPARA, TP53, HDAC4, ZBTB46, GATA4, FOXK1, ZNF8, FOXO3, NR2C2, ZBTB5, PURA, ATXN1, RBBP4, NSD2, BEND3, HES1, TBL1X, TAF9B, FNIP1, HOXC8, ZNF268, SKIL, JAZF1, CBX5, CBX3, MBD2, STAT3, HMGA2, TRPV1, ESR1, KLF8, NFIB, COPS2, RLIM, MDM4, CPEB3, MXD1…	851	967	19256	1.42738	1	0.498892	0.497328
GOTERM_BP_DIRECT	GO:0008284~positive regulation of cell proliferation	40	4.59242	0.00140035	HDAC4, RARG, TOR2A, CDKN1B, CSF1, CUL3, MAZ, PDGFB, IRS2, ETS1, THBS1, EGFR, IGF1R, MECP2, BCL7A, SSR1, E2F3, S1PR2, SUZ12, PDGFRB, TFAP2B, CSNK2A1, TGFB3, NAP1L1, SOX11, LIFR, NRG1, EMP2, IGF1, HIPK2, SMARCA4, EREG, TIAM1, CNOT6, ADAM17, IL1B, MDM2, KRAS, CEP43, BCL2L1	824	549	19256	1.70265	0.995751	0.151588	0.15046			GOTERM_BP_DIRECT	GO:0045944~positive regulation of transcription from RNA polymerase II promoter	73	8.04851	0.00508275	CREBZF, ZNF451, CSRNP3, CHD7, UBE3A, NUCKS1, AHR, GABPB1, IKZF3, BACH1, ETS1, ELK4, MECP2, RPS6KA3, ZNF609, MYC, STK16, KPNA6, HOXA1, MYBL1, GTF2I, TEAD3, IL10, KLF12, NCOA3, FOXH1, TET2, CASK, TNFRSF1A, AR, MYCN, TBL1XR1, PGR, PPARA, CLOCK, TP53, HDAC4, SMARCD1, PLAG1, CRX, GATA4, FOXO3, NR2C2, BCLAF1, PCBP2, DVL3, PLAGL2, E2F2, HES1, TBL1X, WNT1, ZNF268, MEF2D, PPARGC1B, ZNF784, SMAD2, ARNT2, P…	851	1201	19256	1.37536	1	0.498892	0.497328
GOTERM_BP_DIRECT	GO:0006606~protein import into nucleus	13	1.49254	0.00147844	CDKN1A, PIK3R1, ING1, PML, POM121C, BCL3, KPNA6, NF1, E2F3, TNPO1, TP53, APPL2, KPNA1	824	103	19256	2.94948	0.996867	0.155715	0.154557			GOTERM_BP_DIRECT	GO:0048009~insulin-like growth factor receptor signaling pathway	5	0.551268	0.00566081	GHR, AR, GRB10, IGF1, IGF1R	851	17	19256	6.65515	1	0.529156	0.527497
GOTERM_BP_DIRECT	GO:0032092~positive regulation of protein binding	11	1.26292	0.00158123	TIAM1, GSK3B, EPB41L5, TCF7L2, APP, EPB41, WNT5A, TRIB3, ARHGEF7, HIPK2, ADD2	824	77	19256	3.33842	0.997902	0.157689	0.156516			GOTERM_BP_DIRECT	GO:0000381~regulation of alternative mRNA splicing, via spliceosome	9	0.992282	0.0063021	RBM38, RBM4, RBFOX2, RBM8A, NOVA1, CELF2, DYRK1A, HNRNPA1, SRSF6	851	63	19256	3.2325	1	0.54955	0.547827
GOTERM_BP_DIRECT	GO:1902894~negative regulation of pri-miRNA transcription from RNA polymerase II promoter	6	0.688863	0.00161857	HDAC4, APP, REST, GATA6, PDGFB, NFATC3	824	21	19256	6.67684	0.998187	0.157689	0.156516			GOTERM_BP_DIRECT	GO:0043066~negative regulation of apoptotic process	37	4.07938	0.00631666	CDKN1A, DYRK3, PRKAA2, PTEN, XIAP, IGF1R, RPS6KA3, EEF2K, CCND2, ERBB4, MYC, CAPN3, TAF9B, WNT1, ZNF268, IL10, USP47, ARNT2, MGMT, HMGA2, ADAM10, CFLAR, IGF1, SOD2, YWHAZ, PRLR, TGFBR1, PTK2, RNF144B, CCNG1, WNK3, BCL2, MDM4, FXN, TP53, STK40, BCL2L1	851	526	19256	1.59167	1	0.54955	0.547827
GOTERM_BP_DIRECT	GO:0032211~negative regulation of telomere maintenance via telomerase	6	0.688863	0.00161857	XRN1, HNRNPU, HNRNPA1, TENT4B, DCP2, PML	824	21	19256	6.67684	0.998187	0.157689	0.156516			GOTERM_BP_DIRECT	GO:0060749~mammary gland alveolus development	5	0.551268	0.00702747	AR, CCND1, ERBB4, PRLR, ESR1	851	18	19256	6.28542	1	0.597804	0.59593
GOTERM_BP_DIRECT	GO:0043491~protein kinase B signaling	9	1.0333	0.00173208	FLCN, RPS6KB1, PIK3CA, LOX, IL1B, CD28, PIK3R3, NRG1, IGF1	824	53	19256	3.96831	0.998836	0.164632	0.163407			GOTERM_BP_DIRECT	GO:0043484~regulation of RNA splicing	10	1.10254	0.00729021	RBM38, RBFOX2, TRRAP, ATXN7, RBM12B, HNRNPA1, CCNL1, ATXN7L3, PTBP2, AFF2	851	78	19256	2.90096	1	0.606672	0.60477
GOTERM_BP_DIRECT	GO:0006974~cellular response to DNA damage stimulus	24	2.75545	0.00181583	H2AX, CDKN1A, VCP, CBX5, NEK4, RIF1, UBA6, FBXW7, SETD7, NFATC2, XIAP, CHD2, ZBTB4, BBC3, FBXO31, VCPIP1, RNF169, ZMAT3, CASP3, TAOK1, BCL3, TP53, DTL, RBM24	824	276	19256	2.03208	0.999161	0.168483	0.167229			GOTERM_BP_DIRECT	GO:2000060~positive regulation of protein ubiquitination involved in ubiquitin-dependent protein catabolic process	5	0.551268	0.00859535	SMURF1, PTEN, DISC1, PTK2, TRIM67	851	19	19256	5.9546	1	0.685479	0.68333
GOTERM_BP_DIRECT	GO:0043065~positive regulation of apoptotic process	27	3.09989	0.00193517	FOXA1, APP, RARG, B4GALT1, FAF1, HMGB1, TOMM22, PTPA, FLCN, BCL2L11, ZMAT3, CASP3, RPS6KA2, HMOX1, MAP3K9, PDGFRB, TGFB3, CDKN2A, ZBTB16, ANO6, RRP1B, REST, CREB1, NF1, ARHGEF7, ATF6, TP53	824	328	19256	1.92366	0.999473	0.173392	0.172101			GOTERM_BP_DIRECT	GO:0010039~response to iron ion	5	0.551268	0.00859535	CCND1, SLC11A2, BCL2, CPOX, FXN	851	19	19256	5.9546	1	0.685479	0.68333
GOTERM_BP_DIRECT	GO:0001953~negative regulation of cell-matrix adhesion	6	0.688863	0.00202172	CDKN2A, NEXMIF, NF1, NF2, PIK3R1, THBS1	824	22	19256	6.37335	0.999624	0.173392	0.172101			GOTERM_BP_DIRECT	GO:0050821~protein stabilization	19	2.09482	0.00894197	EPHA4, CRTAP, MCM8, SEL1L, PTEN, CREBL2, TSC1, IGF1, STK4, A1CF, AAK1, RABL3, ZNF207, DVL3, MARCHF7, MDM4, TBL1X, TAF9B, TP53	851	220	19256	1.95419	1	0.697881	0.695693
GOTERM_BP_DIRECT	GO:0006977~DNA damage response, signal transduction by p53 class mediator resulting in cell cycle arrest	6	0.688863	0.00202172	CDKN1A, CDKN1B, MDM2, PPP2R5C, TP53, PML	824	22	19256	6.37335	0.999624	0.173392	0.172101			GOTERM_BP_DIRECT	GO:0001932~regulation of protein phosphorylation	8	0.882029	0.00926103	FER, SOCS1, STAT2, PRKAR2A, WNT9B, IGF1, FNIP1, PTK2	851	54	19256	3.35222	1	0.697881	0.695693
GOTERM_BP_DIRECT	GO:0042771~intrinsic apoptotic signaling pathway in response to DNA damage by p53 class mediator	7	0.803674	0.0020912	CDKN1A, BCL3, PPP2R5C, TP53, PML, HIPK2, BBC3	824	32	19256	5.11195	0.999714	0.173392	0.172101			GOTERM_BP_DIRECT	GO:0019221~cytokine-mediated signaling pathway	15	1.6538	0.00929779	EDA, FZD4, STAT2, STAT3, MPL, IFNLR1, IRAK4, OSMR, PRLR, TNFRSF1A, GHR, FER, SOCS1, KIT, IL6R	851	156	19256	2.17572	1	0.697881	0.695693
GOTERM_BP_DIRECT	GO:0045931~positive regulation of mitotic cell cycle	7	0.803674	0.0020912	FOXA1, APP, DUSP3, RPS6KB1, USP2, MDM2, PRKCA	824	32	19256	5.11195	0.999714	0.173392	0.172101			GOTERM_BP_DIRECT	GO:0010468~regulation of gene expression	21	2.31533	0.00950965	IL10, ZNF451, CHD7, ATXN7L3B, AHR, IGF1, PHOX2B, TGFBR1, TGFBR2, SLC8A2, AFF2, PIK3CA, NOVA1, MYC, PCBP2, IGF2BP1, BCL2, NF1, APBA1, STX3, STK40	851	255	19256	1.86344	1	0.700057	0.697862
GOTERM_BP_DIRECT	GO:0010595~positive regulation of endothelial cell migration	10	1.14811	0.0023412	ANGPT4, SCARB1, SPARC, ITGB3, WNT5A, PRKCA, ETS1, THBS1, RIN2, AAMP	824	68	19256	3.43661	0.999892	0.184172	0.182801			GOTERM_BP_DIRECT	GO:0014068~positive regulation of phosphatidylinositol 3-kinase signaling	10	1.10254	0.0108258	FLT1, ERBB4, INSR, KIT, PDGFB, UBE3A, IGF1, ROR2, PTK2, IGF1R	851	83	19256	2.7262	1	0.740851	0.738529
GOTERM_BP_DIRECT	GO:0051457~maintenance of protein location in nucleus	5	0.574053	0.00235158	NR5A1, TAF8, HNRNPU, PML, SKP1	824	14	19256	8.34605	0.999896	0.184172	0.182801			GOTERM_BP_DIRECT	GO:0017148~negative regulation of translation	10	1.10254	0.0108258	TRIM71, RBM4, PURA, SYNCRIP, LIN28A, XRN1, EIF4A3, IGF2BP1, TSC1, CPEB3	851	83	19256	2.7262	1	0.740851	0.738529
GOTERM_BP_DIRECT	GO:0051726~regulation of cell cycle	26	2.98507	0.00241026	CDKN1A, CDKN1B, INO80D, GATA6, XIAP, THBS1, WDR6, PHACTR4, TCF7L2, DR1, CDKL5, CSNK2A1, CDKN2A, PML, HIPK2, PER2, SON, CDK6, IRF1, MDM2, MDM4, NF2, CRLF3, PRR11, TP53, DTL	824	316	19256	1.92276	0.999918	0.184172	0.182801			GOTERM_BP_DIRECT	GO:0051881~regulation of mitochondrial membrane potential	6	0.661521	0.0108335	TUSC2, BCL2, PYCR1, SOD2, SLC25A36, BCL2L1	851	31	19256	4.37952	1	0.740851	0.738529
GOTERM_BP_DIRECT	GO:0060252~positive regulation of glial cell proliferation	6	0.688863	0.0024935	MECP2, PRKCH, IL1B, KRAS, EGFR, ETV5	824	23	19256	6.09624	0.99994	0.186868	0.185478			GOTERM_BP_DIRECT	GO:0060070~canonical Wnt signaling pathway	11	1.21279	0.0112344	FZD3, EDA, FZD4, RYK, PTEN, WNT9B, DVL3, DISC1, FOXO3, STK4, WNT1	851	98	19256	2.53982	1	0.744147	0.741814
GOTERM_BP_DIRECT	GO:0050821~protein stabilization	20	2.29621	0.00293494	HSP90AA1, CDKN2A, FBXW7, USP2, CREBL2, PIK3R1, IGF1, ATP1B1, PML, RAB21, BAG4, CREB1, SOX17, AAK1, MDM4, GET1, VHL, SUGT1, TP53, TRIM44	824	220	19256	2.12445	0.999989	0.215802	0.214196			GOTERM_BP_DIRECT	GO:0001934~positive regulation of protein phosphorylation	18	1.98456	0.0114684	EPHA7, RALB, ITGB3, INSR, STK4, RASGRP1, PTK2, FGF7, CCND2, SLCO3A1, CCND1, ERBB4, ERP29, DVL3, FNIP1, WNT1, PPIA, ZNF268	851	209	19256	1.94878	1	0.744147	0.741814
GOTERM_BP_DIRECT	GO:0014912~negative regulation of smooth muscle cell migration	5	0.574053	0.00309918	IGFBP5, ABHD2, SEMA6D, SERPINE1, S1PR2	824	15	19256	7.78964	0.999994	0.223657	0.221993			GOTERM_BP_DIRECT	GO:0043410~positive regulation of MAPK cascade	15	1.6538	0.0114693	SPAG9, FLT1, RYK, INSR, PDGFB, IGF1, TGFBR1, IGF1R, AR, KIT, PLCG2, ROR2, PPIA, IL6R, JCAD	851	160	19256	2.12133	1	0.744147	0.741814
GOTERM_BP_DIRECT	GO:0051897~positive regulation of protein kinase B signaling	14	1.60735	0.00330818	ARFGEF1, TCF7L2, APP, HSP90AA1, IGFBP5, MAZ, NRG1, THBS1, EGFR, MTDH, IGF1R, BAG4, PIK3CA, CD28	824	128	19256	2.55598	0.999998	0.2344	0.232656			GOTERM_BP_DIRECT	GO:0048146~positive regulation of fibroblast proliferation	8	0.882029	0.0123458	CDKN1A, MYC, ITGB3, PDGFB, IGF1, CDC6, WNT1, ESR1	851	57	19256	3.17579	1	0.762676	0.760285
GOTERM_BP_DIRECT	GO:0030336~negative regulation of cell migration	17	1.95178	0.00348477	PTPRT, DUSP3, IGFBP5, ABHD2, SERPINE1, ING1, RAP2C, FLCN, RAP2A, NAV3, ARHGDIA, DLC1, DAG1, NF1, NF2, SRGAP1, RECK	824	175	19256	2.27012	0.999999	0.242503	0.240698			GOTERM_BP_DIRECT	GO:0032924~activin receptor signaling pathway	5	0.551268	0.0123773	SMAD2, ACVR1C, GDF6, TGFBR1, TGFBR2	851	21	19256	5.3875	1	0.762676	0.760285
GOTERM_BP_DIRECT	GO:0035556~intracellular signal transduction	33	3.78875	0.00355719	GSK3B, ITSN1, GRIP1, AKAP11, RPS6KA5, RPS6KA2, AKT3, HMOX1, APBB2, MAPK6, RALGPS1, MARK1, SMAD2, SMAD4, PRKCH, WSB2, KSR1, IGFBP5, PRKCB, PDPK1, PLCL2, PRKCA, NRG1, IRAK3, MAPK14, CDC42BPA, DCLK1, MAPK10, TAOK1, ASB6, ARHGEF7, CILK1, DGKH	824	450	19256	1.71372	0.999999	0.243199	0.241389			GOTERM_BP_DIRECT	GO:0043552~positive regulation of phosphatidylinositol 3-kinase activity	6	0.661521	0.0123841	FLT1, ERBB4, KIT, PDGFB, CCR7, PTK2	851	32	19256	4.24266	1	0.762676	0.760285
GOTERM_BP_DIRECT	GO:0043123~positive regulation of I-kappaB kinase/NF-kappaB signaling	18	2.06659	0.00368926	UBE2I, EDA, PRKCB, NEK6, PELI2, TNFRSF19, DDX21, MALT1, INAVA, MTDH, TMEM101, MAVS, CD4, IL1B, DHX36, MIER1, HMOX1, TMEM9B	824	192	19256	2.19084	0.999999	0.246697	0.244861			GOTERM_BP_DIRECT	GO:0071333~cellular response to glucose stimulus	10	1.10254	0.0125519	PRKAA2, LIN28A, KCNJ11, PIK3CA, ZBTB20, GATA4, ZNF236, FOXO3, SLC12A7, IGF1R	851	85	19256	2.66206	1	0.762676	0.760285
GOTERM_BP_DIRECT	GO:0090090~negative regulation of canonical Wnt signaling pathway	15	1.72216	0.00373496	LMBR1L, DRAXIN, TLE3, GSK3B, TCF7L2, APP, FZD4, CHD8, WNT5A, TMEM170B, MAPK14, SOX10, NKD1, SOX17, RBMS3	824	145	19256	2.41748	1	0.246697	0.244861			GOTERM_BP_DIRECT	GO:0008285~negative regulation of cell proliferation	32	3.52811	0.0127873	HDAC4, CDKN1A, PTEN, STK4, ETS1, RBBP4, ERBB4, TMEM127, LMNA, SPEG, QSOX1, FNIP1, SH2B3, ZNF268, IL10, SMAD2, RBM38, STAT3, TSC1, IFNLR1, CDC6, SOD2, CBFA2T3, PHOX2B, AR, CACNB4, NF1, MDM4, ROR2, TP53, FRK, CD200	851	459	19256	1.57752	1	0.764838	0.76244
GOTERM_BP_DIRECT	GO:0043066~negative regulation of apoptotic process	37	4.24799	0.00384541	GSK3B, CDKN1A, CDKN1B, GATA6, FHL2, XIAP, PIK3R1, THBS1, MALT1, EGFR, UNG, IGF1R, MTDH, BAG4, CASP3, ARHGDIA, VHL, PDGFRB, TFAP2B, ANGPT4, AREL1, MGMT, WNT5A, IGF1, SOD2, SOX10, ACTC1, SON, RPS6KB1, AGO4, BCL3, MDM2, CD28, MDM4, TP53, BCL2L2, BCL2L1	824	526	19256	1.64382	1	0.248968	0.247116			GOTERM_BP_DIRECT	GO:0060071~Wnt signaling pathway, planar cell polarity pathway	6	0.661521	0.0140783	FZD3, SMURF1, WNT9B, DVL3, ROR2, CELSR1	851	33	19256	4.11409	1	0.829105	0.826506
GOTERM_BP_DIRECT	GO:0007179~transforming growth factor beta receptor signaling pathway	12	1.37773	0.00389712	SMAD2, FLCN, SMAD4, CREB1, ONECUT2, TGFB3, ZFYVE9, TP53, SMAD5, PML, APPL2, HIPK2	824	101	19256	2.77651	1	0.248968	0.247116			GOTERM_BP_DIRECT	GO:0001836~release of cytochrome c from mitochondria	5	0.551268	0.0146102	BCL2, SOD2, TP53, TIMM50, BCL2L1	851	22	19256	5.14261	1	0.834746	0.832129
GOTERM_BP_DIRECT	GO:2000767~positive regulation of cytoplasmic translation	5	0.574053	0.00399389	SYNCRIP, PKM, DHX36, HNRNPD, HNRNPU	824	16	19256	7.30279	1	0.249785	0.247926			GOTERM_BP_DIRECT	GO:0030520~intracellular estrogen receptor signaling pathway	5	0.551268	0.0146102	AR, RBFOX2, ARID1A, ESR1, PPARGC1B	851	22	19256	5.14261	1	0.834746	0.832129
GOTERM_BP_DIRECT	GO:0043161~proteasome-mediated ubiquitin-dependent protein catabolic process	19	2.1814	0.00403809	GSK3B, VCP, AREL1, HACE1, PSMD13, FBXW7, CUL3, FAF1, NEDD4L, PPP2R5C, RAD23B, PML, COP1, HECW2, MDM2, UBXN7, CLOCK, UBE2K, DTL	824	210	19256	2.11433	1	0.249785	0.247926			GOTERM_BP_DIRECT	GO:0033674~positive regulation of kinase activity	9	0.992282	0.0149162	EPHA4, EPHA7, FLT1, ERBB4, RYK, INSR, KIT, ROR2, IGF1R	851	73	19256	2.78969	1	0.839692	0.837059
GOTERM_BP_DIRECT	GO:0051402~neuron apoptotic process	10	1.14811	0.00418674	TFAP2B, APP, CASP3, NF1, XIAP, KRAS, SNCB, TP53, HIPK2, BCL2L1	824	74	19256	3.15796	1	0.254933	0.253036			GOTERM_BP_DIRECT	GO:0030509~BMP signaling pathway	10	1.10254	0.0155137	SMAD2, TGFBR3, FAM83G, USP15, SMURF1, SLC33A1, HES1, ROR2, ZNF8, GDF6	851	88	19256	2.57131	1	0.851649	0.848979
GOTERM_BP_DIRECT	GO:0050807~regulation of synapse organization	6	0.688863	0.00438469	PTPRT, VCP, SPARC, WNT5A, DAG1, SEPTIN11	824	26	19256	5.39283	1	0.262879	0.260923			GOTERM_BP_DIRECT	GO:0008380~RNA splicing	17	1.87431	0.016054	RBM38, PRPF38B, RBFOX2, RBM8A, ELAVL4, PTBP2, AFF2, RBM4, SYNCRIP, BCLAF1, NOVA1, HABP4, HNRNPC, PPIG, HNRNPA1, SUGP2, ZPR1	851	200	19256	1.92334	1	0.855907	0.853224
GOTERM_BP_DIRECT	GO:2001237~negative regulation of extrinsic apoptotic signaling pathway	7	0.803674	0.0044769	TCF7L2, RPS6KB1, PSME3, RB1CC1, IGF1, ZMYND11, THBS1	824	37	19256	4.42115	1	0.264341	0.262373			GOTERM_BP_DIRECT	GO:0000082~G1/S transition of mitotic cell cycle	9	0.992282	0.0160986	TRIM71, CDKN1A, GPR132, USP37, CCND2, CCND1, MYC, BCL2, BCAT1	851	74	19256	2.75199	1	0.855907	0.853224
GOTERM_BP_DIRECT	GO:0030148~sphingolipid biosynthetic process	8	0.918485	0.00455764	SAMD8, PPM1L, SPTLC2, SPTLC3, ELOVL7, HACD3, HACD4, CERS2	824	49	19256	3.81534	1	0.265091	0.263118			GOTERM_BP_DIRECT	GO:0040008~regulation of growth	8	0.882029	0.0175267	SOCS1, HMGA2, SOCS6, SOCS7, SOCS4, BCL2L1, TGFBR2, TSPYL5	851	61	19256	2.96754	1	0.868819	0.866095
GOTERM_BP_DIRECT	GO:0046777~protein autophosphorylation	17	1.95178	0.00483895	PDGFRB, CAMK2B, GSK3B, YES1, CDKL5, PDPK1, TXK, NEK6, IRAK3, ACVR1B, EIF2S1, EGFR, IGF1R, TAOK1, RB1CC1, AAK1, MAP3K9	824	181	19256	2.19487	1	0.272707	0.270677			GOTERM_BP_DIRECT	GO:0043044~ATP-dependent chromatin remodeling	6	0.661521	0.0179186	RBBP4, SRCAP, MBD2, INO80, HNRNPC, ARID1A	851	35	19256	3.879	1	0.868819	0.866095
GOTERM_BP_DIRECT	GO:0007265~Ras protein signal transduction	11	1.26292	0.0050256	CDKN1A, CSF1, KSR1, CDKN2A, NF1, KRAS, IGF1, TP53, RREB1, RALGPS1, RASGRP3	824	90	19256	2.8562	1	0.272707	0.270677			GOTERM_BP_DIRECT	GO:0030522~intracellular receptor signaling pathway	6	0.661521	0.0179186	AR, STAT3, RORC, AHR, PPARA, NR2C2	851	35	19256	3.879	1	0.868819	0.866095
GOTERM_BP_DIRECT	GO:0048009~insulin-like growth factor receptor signaling pathway	5	0.574053	0.00504821	IGFBP5, IGF1, PIK3R1, GIGYF2, IGF1R	824	17	19256	6.87322	1	0.272707	0.270677			GOTERM_BP_DIRECT	GO:0008283~cell proliferation	16	1.76406	0.0181017	TXNRD1, STAT3, TSC1, IGF1, MKI67, HIPK1, CDK9, RAP1B, FER, MYC, PES1, BCL2, GLUL, CERT1, ZPR1, BCL2L1	851	186	19256	1.94645	1	0.868819	0.866095
GOTERM_BP_DIRECT	GO:0001666~response to hypoxia	17	1.95178	0.00510158	SMAD4, CDKN1B, TGFB3, SLC11A2, ATP1B1, SOD2, ETS1, THBS1, PML, MECP2, ADAM17, REST, CREB1, CASP3, NF1, HMOX1, TLR2	824	182	19256	2.18281	1	0.272707	0.270677			GOTERM_BP_DIRECT	GO:0006397~mRNA processing	18	1.98456	0.0182084	RBM38, PRPF38B, CPSF6, RBFOX2, RBM8A, ELAVL4, A1CF, PTBP2, AFF2, RBM4, BCLAF1, CPEB1, PDE12, HABP4, HNRNPA1, SUGP2, HNRNPA0, ZPR1	851	220	19256	1.85134	1	0.868819	0.866095
GOTERM_BP_DIRECT	GO:0008630~intrinsic apoptotic signaling pathway in response to DNA damage	8	0.918485	0.00510844	BCL2L11, HMOX1, PIK3R1, SOD2, FNIP2, BCL2L2, PML, BCL2L1	824	50	19256	3.73903	1	0.272707	0.270677			GOTERM_BP_DIRECT	GO:1902895~positive regulation of pri-miRNA transcription from RNA polymerase II promoter	7	0.771775	0.0183841	IL10, MYC, STAT3, PDGFB, FOXO3, ETS1, TP53	851	48	19256	3.29984	1	0.868819	0.866095
GOTERM_BP_DIRECT	GO:0008542~visual learning	8	0.918485	0.00510844	MECP2, APP, HRH1, CREB1, KMT2A, NF1, DDHD2, KRAS	824	50	19256	3.73903	1	0.272707	0.270677			GOTERM_BP_DIRECT	GO:0045821~positive regulation of glycolytic process	5	0.551268	0.0197995	PRKAA2, MYC, INSR, ZBTB20, IGF1	851	24	19256	4.71406	1	0.901404	0.898579
GOTERM_BP_DIRECT	GO:0043525~positive regulation of neuron apoptotic process	9	1.0333	0.00521	HDAC4, TFAP2B, APP, BCL2L11, CASP3, NF1, NR3C1, TP53, BBC3	824	63	19256	3.33842	1	0.27437	0.272328			GOTERM_BP_DIRECT	GO:0032868~response to insulin	9	0.992282	0.0200505	IL10, ACVR1C, SESN3, CRY2, GOT2, GRB10, TSC1, PPARA, SRSF6	851	77	19256	2.64477	1	0.901404	0.898579
GOTERM_BP_DIRECT	GO:0007411~axon guidance	17	1.95178	0.00537568	DRAXIN, SEMA4A, SMAD4, SEMA6D, WNT5A, MYPN, KLF7, NFASC, RPS6KA5, B4GAT1, OPHN1, FLRT2, DPYSL2, DAG1, B3GNT2, SLIT3, EMB	824	183	19256	2.17088	1	0.276092	0.274038			GOTERM_BP_DIRECT	GO:0001938~positive regulation of endothelial cell proliferation	9	0.992282	0.0200505	IL10, PPP1R16B, FGF7, NRAS, ITGB3, PDGFB, NF1, VASH2, TGFBR1	851	77	19256	2.64477	1	0.901404	0.898579
GOTERM_BP_DIRECT	GO:0006325~chromatin organization	21	2.41102	0.00654765	CBX6, CBX5, KMT2A, PRKCB, CHD9, CHD8, CBX2, SETD7, HNRNPU, IKZF1, CHD2, NR3C1, ING1, RCBTB1, MTF2, TET3, NSD2, TOX, ZMYND11, ZBTB7A, KDM7A	824	254	19256	1.93208	1	0.331379	0.328913			GOTERM_BP_DIRECT	GO:0048511~rhythmic process	9	0.992282	0.0200505	PRKAA2, CSNK2A1, CBX3, SP1, CRY2, UBE3A, AHR, BTRC, TP53	851	77	19256	2.64477	1	0.901404	0.898579
GOTERM_BP_DIRECT	GO:0034605~cellular response to heat	8	0.918485	0.0070621	CDKN1A, VCP, HSP90AA1, DHX36, NF1, HMOX1, THBS1, EIF2S1	824	53	19256	3.52739	1	0.352834	0.350208			GOTERM_BP_DIRECT	GO:0045892~negative regulation of transcription, DNA-templated	38	4.18964	0.020251	HDAC4, CREBZF, MIDEAS, PDGFB, FOXK1, AHR, MECP2, PURA, BCLAF1, ATXN1, YWHAQ, RBBP4, CAPN3, HES1, SOX6, BTRC, PPARGC1B, RUNX1T1, SNX6, SMAD2, USP47, POU2F1, CBX5, RBFOX2, CBX3, MBD2, HMGA2, PHC3, CBFA2T3, DKK3, HIC2, CRY2, RLIM, MDM4, CLOCK, TP53, RCOR1, VGLL4	851	590	19256	1.45736	1	0.901404	0.898579
GOTERM_BP_DIRECT	GO:0006366~transcription from RNA polymerase II promoter	20	2.29621	0.00749281	TFAP2B, GTF2A1, SMAD4, KLF13, MBD1, DDX21, NFATC2, HOXD13, PIK3R1, MAPK14, ETS1, ESR1, NR5A1, CREB1, NFX1, IRF1, ATXN1L, CD28, KPNA6, RREB1	824	240	19256	1.94741	1	0.355052	0.35241			GOTERM_BP_DIRECT	GO:0016567~protein ubiquitination	33	3.63837	0.0209146	CDCA3, SEL1L, RNF38, XIAP, DCAF8, FBXO45, JADE2, DTX4, SOCS1, RAB40C, HECTD4, RNF170, ARIH1, SOCS6, BTRC, SOCS7, SOCS4, KLHDC10, RNF44, TRIM41, DTX3L, SMURF1, RNF26, MED8, FBXO32, FBXW2, CHFR, MIB1, RNF169, GAN, RNF182, RLIM, ASB1	851	496	19256	1.50546	1	0.907894	0.905048
GOTERM_BP_DIRECT	GO:0030316~osteoclast differentiation	7	0.803674	0.00749664	CREB1, OSTM1, CSF1, NF1, CCN4, PIK3R1, MAPK14	824	41	19256	3.98982	1	0.355052	0.35241			GOTERM_BP_DIRECT	GO:0071456~cellular response to hypoxia	13	1.4333	0.0212733	ERO1A, MPL, PTEN, AK4, CFLAR, FOXO3, CPEB1, MYC, LMNA, BCL2, MDM4, CPEB2, TP53	851	140	19256	2.10112	1	0.907894	0.905048
GOTERM_BP_DIRECT	GO:0030513~positive regulation of BMP signaling pathway	7	0.803674	0.00749664	SMAD2, SCUBE3, SMAD4, GATA6, SOX11, ZNF423, RNF165	824	41	19256	3.98982	1	0.355052	0.35241			GOTERM_BP_DIRECT	GO:0008630~intrinsic apoptotic signaling pathway in response to DNA damage	7	0.771775	0.0221167	USP47, BCL2, SOD2, TNFRSF1B, SKIL, BCL2L1, TNFRSF1A	851	50	19256	3.16785	1	0.907894	0.905048
GOTERM_BP_DIRECT	GO:0006006~glucose metabolic process	9	1.0333	0.00756205	TFAP2B, CPT1A, PIK3CA, SORD, PDK3, IRS2, MAPK14, PGM2L1, WDTC1	824	67	19256	3.13911	1	0.355052	0.35241			GOTERM_BP_DIRECT	GO:0030182~neuron differentiation	15	1.6538	0.0222929	MTPN, FZD3, FZD4, RYK, HOXD1, WNT9B, HIPK1, MIB1, PTPRD, CCND1, COPS2, TENT2, WNT1, PPIA, HOXC8	851	174	19256	1.95065	1	0.907894	0.905048
GOTERM_BP_DIRECT	GO:0048169~regulation of long-term neuronal synaptic plasticity	5	0.574053	0.00768223	CAMK2B, APP, DLG4, NF1, KRAS	824	19	19256	6.14972	1	0.35538	0.352735			GOTERM_BP_DIRECT	GO:0006351~transcription, DNA-templated	11	1.21279	0.0222942	SMAD2, PHF3, PLAG1, ASXL3, PLAGL2, BAZ2A, CREBL2, INO80, CBFA2T3, MLF1, RUNX1T1	851	109	19256	2.28351	1	0.907894	0.905048
GOTERM_BP_DIRECT	GO:0042493~response to drug	23	2.64064	0.00775142	HDAC4, TFAP2B, CDKN1A, CPT1A, CDKN1B, MGMT, MBD1, GATA6, SORD, NFATC2, AK4, SOD2, THBS1, ADAM17, ACTC1, CREB1, LOX, CASP3, DPYSL2, MDM2, HMOX1, TOP1, TP53	824	293	19256	1.83442	1	0.35538	0.352735			GOTERM_BP_DIRECT	GO:0032869~cellular response to insulin stimulus	11	1.21279	0.0222942	GHR, FER, CPEB1, EEF2K, SP1, MYC, INSR, PTEN, CFLAR, CPEB2, VAMP2	851	109	19256	2.28351	1	0.907894	0.905048
GOTERM_BP_DIRECT	GO:0030308~negative regulation of cell growth	13	1.49254	0.00824224	CDKN1A, SMAD4, CDKN1B, CDKN2A, ACVR1B, ING1, PML, SMARCA4, FLCN, SOX17, SLIT3, CRLF3, TP53	824	127	19256	2.3921	1	0.369682	0.366931			GOTERM_BP_DIRECT	GO:0051262~protein tetramerization	5	0.551268	0.0227686	CPSF6, KCNC1, STK4, TRPM6, TP53	851	25	19256	4.5255	1	0.907898	0.905052
GOTERM_BP_DIRECT	GO:0045840~positive regulation of mitotic nuclear division	6	0.688863	0.00825311	PDGFRB, IL1B, PDGFB, CD28, IGF1, EREG	824	30	19256	4.67379	1	0.369682	0.366931			GOTERM_BP_DIRECT	GO:0040014~regulation of multicellular organism growth	5	0.551268	0.0227686	GHR, PIK3CA, GPAT4, STAT3, IGF1	851	25	19256	4.5255	1	0.907898	0.905052
GOTERM_BP_DIRECT	GO:0071392~cellular response to estradiol stimulus	7	0.803674	0.00843732	FAM210B, BCL2L11, HNRNPD, ESR1, EGFR, BCL2L2, IGF1R	824	42	19256	3.89482	1	0.373639	0.370858			GOTERM_BP_DIRECT	GO:0030968~endoplasmic reticulum unfolded protein response	7	0.771775	0.0263286	ERO1A, CCND1, RHBDD2, CANX, DERL2, YOD1, HERPUD1	851	52	19256	3.04601	1	0.958163	0.955159
GOTERM_BP_DIRECT	GO:0000165~MAPK cascade	13	1.49254	0.00875266	MAP2K3, MAP3K2, PPM1L, NRG1, EGFR, RASGRP3, IL1B, TAOK1, NF1, KRAS, NF2, MAP3K9, MAPK6	824	128	19256	2.37341	1	0.380202	0.377372			GOTERM_BP_DIRECT	GO:0032355~response to estradiol	11	1.21279	0.0263476	GHR, ARNT2, CCND1, KCNJ11, MYC, MBD2, STAT3, PTEN, ETS1, ESR1, CYP19A1	851	112	19256	2.22234	1	0.958163	0.955159
GOTERM_BP_DIRECT	GO:0051092~positive regulation of NF-kappaB transcription factor activity	15	1.72216	0.00881047	APP, EDA, PRKCH, PRKCB, WNT5A, IRAK3, MALT1, MTDH, RPS6KA5, DHX33, IL1B, KRAS, CLOCK, ZBTB7A, TLR2	824	160	19256	2.19084	1	0.380202	0.377372			GOTERM_BP_DIRECT	GO:0016055~Wnt signaling pathway	16	1.76406	0.0274558	AMER2, AMER3, PRKAA2, CSNK2A1, FZD4, MBD2, WNT9B, XIAP, SENP2, NKD1, DKK3, CCND1, CCNY, PLCG2, DVL3, BTRC	851	196	19256	1.84714	1	0.958163	0.955159
GOTERM_BP_DIRECT	GO:0017148~negative regulation of translation	10	1.14811	0.00887821	NANOS1, DDX6, SYNCRIP, XRN1, IGFBP5, CAPRIN1, DHX36, SAMD4A, CPEB3, GIGYF2	824	83	19256	2.81553	1	0.380202	0.377372			GOTERM_BP_DIRECT	GO:0030512~negative regulation of transforming growth factor beta receptor signaling pathway	10	1.10254	0.0274575	SPRED3, TGFBR3, ZNF451, RBBP4, SMURF1, PPARA, WNT1, SKIL, TP53, SNX6	851	97	19256	2.33273	1	0.958163	0.955159
GOTERM_BP_DIRECT	GO:1901224~positive regulation of NIK/NF-kappaB signaling	9	1.0333	0.009793	APP, EDA, AGO3, IL1B, RC3H1, HMGB1, EGFR, TRIM44, TLR2	824	70	19256	3.00458	1	0.414819	0.411732			GOTERM_BP_DIRECT	GO:0008625~extrinsic apoptotic signaling pathway via death domain receptors	6	0.661521	0.0275334	DIABLO, BCL2, NF1, STK4, SKIL, TNFRSF1A	851	39	19256	3.48115	1	0.958163	0.955159
GOTERM_BP_DIRECT	GO:0032922~circadian regulation of gene expression	9	1.0333	0.0106354	PER2, KMT2A, GFPT1, USP2, HNRNPU, RORA, TOP1, CLOCK, PML	824	71	19256	2.96226	1	0.431731	0.428518			GOTERM_BP_DIRECT	GO:0046326~positive regulation of glucose import	6	0.661521	0.0275334	OCLN, INSR, CREBL2, IGF1, ARPP19, APPL1	851	39	19256	3.48115	1	0.958163	0.955159
GOTERM_BP_DIRECT	GO:0006469~negative regulation of protein kinase activity	9	1.0333	0.0106354	DBNDD1, PDPK1, CDKN2A, NF1, GSKIP, TRIB3, NF2, CEP43, PPM1F	824	71	19256	2.96226	1	0.431731	0.428518			GOTERM_BP_DIRECT	GO:0048813~dendrite morphogenesis	6	0.661521	0.0275334	FARP1, RBFOX2, SLC11A2, ELAVL4, TMEM106B, DCLK1	851	39	19256	3.48115	1	0.958163	0.955159
GOTERM_BP_DIRECT	GO:0046677~response to antibiotic	6	0.688863	0.0108737	HSP90AA1, CPT1A, CASP3, MDM2, ETS1, TP53	824	32	19256	4.38167	1	0.436853	0.433602			GOTERM_BP_DIRECT	GO:0000079~regulation of cyclin-dependent protein serine/threonine kinase activity	7	0.771775	0.0286211	CDKN1A, CCND2, CCND1, CCNY, CCNG1, CDC6, CCNL1	851	53	19256	2.98854	1	0.978228	0.975162
GOTERM_BP_DIRECT	GO:0050775~positive regulation of dendrite morphogenesis	5	0.574053	0.0110868	RAB21, CUX2, CDKL5, CAPRIN1, FBXO31	824	21	19256	5.56403	1	0.440871	0.437591			GOTERM_BP_DIRECT	GO:2000300~regulation of synaptic vesicle exocytosis	7	0.771775	0.0286211	FBXL20, GIPC1, P2RX1, CASK, APBA1, STXBP5, CALM1	851	53	19256	2.98854	1	0.978228	0.975162
GOTERM_BP_DIRECT	GO:0071260~cellular response to mechanical stimulus	10	1.14811	0.0119277	MAP3K2, HDAC4, IL1B, ITGB3, IRF1, ARHGDIA, DAG1, EGFR, KCNJ2, IGF1R	824	87	19256	2.68608	1	0.465492	0.462028			GOTERM_BP_DIRECT	GO:0010608~posttranscriptional regulation of gene expression	5	0.551268	0.02948	TRIM71, ZC3H7B, GCNT2, MATR3, LARP4	851	27	19256	4.19028	1	0.989782	0.986679
GOTERM_BP_DIRECT	GO:0007049~cell cycle	26	2.98507	0.0119449	STEAP3, USP37, RIF1, EPB41, GNAI3, HNRNPU, CREBL2, IKZF1, NR3C1, TENT4B, ING1, RCBTB1, CHAF1B, RB1CC1, WDR6, MAPK6, APPL2, URGCP, HACE1, CSNK2A1, CDKN2A, STRADB, USP2, PSME3, ZMYND11, TP53	824	359	19256	1.69246	1	0.465492	0.462028			GOTERM_BP_DIRECT	GO:0051493~regulation of cytoskeleton organization	5	0.551268	0.02948	DIAPH1, TAOK1, CNTRL, AFAP1, PTK2	851	27	19256	4.19028	1	0.989782	0.986679
GOTERM_BP_DIRECT	GO:0001525~angiogenesis	20	2.29621	0.01212	CCDC134, PDGFRB, ANGPT4, SEMA4A, C1GALT1, SERPINE1, GAB1, VEZF1, PRKCA, RORA, MAPK14, ACTG1, EREG, SOX17, PIK3CA, NF1, HMOX1, SLC12A6, GLUL, AAMP	824	252	19256	1.85468	1	0.467641	0.464161			GOTERM_BP_DIRECT	GO:0018105~peptidyl-serine phosphorylation	15	1.6538	0.0299603	DYRK3, DYRK2, CSNK2A1, PDGFB, DYRK1A, STK39, STK4, HIPK1, TGFBR1, DCLK1, TGFBR2, RPS6KA3, RPS6KA6, SBK1, BCL2	851	181	19256	1.87521	1	0.989782	0.986679
GOTERM_BP_DIRECT	GO:0000187~activation of MAPK activity	9	1.0333	0.0124794	MAP2K3, MAP3K2, TGFB3, TAOK1, NRG1, IGF1, S1PR2, MAPK14, INAVA	824	73	19256	2.8811	1	0.476785	0.473237			GOTERM_BP_DIRECT	GO:0045766~positive regulation of angiogenesis	14	1.54355	0.0299934	FLT1, ITGB3, STAT3, VASH2, HMGA2, GATA4, HIPK1, ETS1, HK2, TGFBR2, SP1, AGO2, EMILIN2, ITGB8	851	164	19256	1.93162	1	0.989782	0.986679
GOTERM_BP_DIRECT	GO:0061003~positive regulation of dendritic spine morphogenesis	5	0.574053	0.0131013	CAMK2B, TIAM1, CUX2, CAPRIN1, DHX36	824	22	19256	5.31112	1	0.486246	0.482627			GOTERM_BP_DIRECT	GO:0006887~exocytosis	11	1.21279	0.0309027	TXLNA, EXOC8, ITSN1, SNAP23, RAB3IP, MICAL3, STXBP5, STX3, STX2, SYT7, VAMP2	851	115	19256	2.16437	1	0.996092	0.992969
GOTERM_BP_DIRECT	GO:0001836~release of cytochrome c from mitochondria	5	0.574053	0.0131013	SOD2, TP53, TIMM50, BCL2L1, BBC3	824	22	19256	5.31112	1	0.486246	0.482627			GOTERM_BP_DIRECT	GO:0010507~negative regulation of autophagy	7	0.771775	0.0310411	IL10, STAT3, BCL2, TBC1D14, GATA4, FOXK1, BCL2L1	851	54	19256	2.93319	1	0.996092	0.992969
GOTERM_BP_DIRECT	GO:0097193~intrinsic apoptotic signaling pathway	6	0.688863	0.0140112	FLCN, CDKN1A, CUL3, TP53, PPM1F, HIPK2	824	34	19256	4.12393	1	0.510297	0.506499			GOTERM_BP_DIRECT	GO:0007420~brain development	20	2.20507	0.0310604	GIT2, ARNT2, EPHA7, SYT1, NEGR1, CADM2, ITSN1, UBE3A, AK4, TGFBR2, AFF2, SBK1, ATXN1, RBBP4, COL4A1, NFIB, CCNG1, NF1, SOX6, ADGRL3	851	270	19256	1.67611	1	0.996092	0.992969
GOTERM_BP_DIRECT	GO:0030511~positive regulation of transforming growth factor beta receptor signaling pathway	6	0.688863	0.0140112	FLCN, ADAM17, SMAD4, THBS1, RNF111, HIPK2	824	34	19256	4.12393	1	0.510297	0.506499			GOTERM_BP_DIRECT	GO:0042531~positive regulation of tyrosine phosphorylation of STAT protein	8	0.882029	0.0321348	GHR, ERBB4, KIT, IL13, HES1, IGF1, IL6R, TNFRSF1A	851	69	19256	2.62348	1	1	0.997126
GOTERM_BP_DIRECT	GO:0071364~cellular response to epidermal growth factor stimulus	7	0.803674	0.0144375	EEF1A1, ERRFI1, BAG4, DUSP3, PDPK1, KNSTRN, EGFR	824	47	19256	3.48048	1	0.520954	0.517077			GOTERM_BP_DIRECT	GO:0006325~chromatin organization	19	2.09482	0.0331177	RNF20, CBX5, PRKAA2, DTX3L, TRRAP, CBX3, CHD9, SS18L1, CHD7, TET2, HMGA2, MSL3, NUCKS1, UBE2A, TBL1XR1, NSD2, ATXN7L3, RCOR1, PHF19	851	254	19256	1.69261	1	1	0.997126
GOTERM_BP_DIRECT	GO:0042981~regulation of apoptotic process	19	2.1814	0.0152189	CARD10, VCP, HSP90AA1, XIAP, ETS1, ESR1, IKZF3, MALT1, BCL2L11, LOX, SERBP1, BCL3, ANP32E, NF2, ZBTB7A, TP53, BCL2L2, BCL2L1, KPNA1	824	240	19256	1.85004	1	0.54411	0.540061			GOTERM_BP_DIRECT	GO:0070050~neuron cellular homeostasis	5	0.551268	0.0332291	TAOK1, ATP2A2, TMEM106B, DISC1, SLC8A2	851	28	19256	4.04062	1	1	0.997126
GOTERM_BP_DIRECT	GO:0031032~actomyosin structure organization	6	0.688863	0.0157864	EPB41L5, FRMD6, ACTC1, EPB41, EPB41L1, CDC42BPA	824	35	19256	4.0061	1	0.544249	0.540199			GOTERM_BP_DIRECT	GO:0030513~positive regulation of BMP signaling pathway	6	0.661521	0.0333672	SMAD2, CRB2, HES1, GATA4, SULF1, RNF165	851	41	19256	3.31134	1	1	0.997126
GOTERM_BP_DIRECT	GO:0070059~intrinsic apoptotic signaling pathway in response to endoplasmic reticulum stress	6	0.688863	0.0157864	DNAJC10, TRIB3, TP53, UBE2K, PML, BBC3	824	35	19256	4.0061	1	0.544249	0.540199			GOTERM_BP_DIRECT	GO:0007259~JAK-STAT cascade	6	0.661521	0.0333672	GHR, SOCS1, STAT2, STAT3, SOCS6, PRLR	851	41	19256	3.31134	1	1	0.997126
GOTERM_BP_DIRECT	GO:0097192~extrinsic apoptotic signaling pathway in absence of ligand	6	0.688863	0.0157864	GSK3B, BCL2L11, IL1B, NF1, BCL2L2, BCL2L1	824	35	19256	4.0061	1	0.544249	0.540199			GOTERM_BP_DIRECT	GO:0055085~transmembrane transport	18	1.98456	0.0353414	SLC35B3, SLC46A1, SLC35E1, ABCC5, SLC2A12, SLC33A1, NIPA1, ABCB9, CYB561D1, SLC16A14, SLC22A23, MFSD8, SLC25A18, SLCO3A1, SLC19A3, SLC25A36, SLC35E2B, SLC25A24	851	238	19256	1.71132	1	1	0.997126
GOTERM_BP_DIRECT	GO:2000379~positive regulation of reactive oxygen species metabolic process	6	0.688863	0.0157864	PDGFRB, CDKN1A, PDGFB, MAPK14, THBS1, TP53	824	35	19256	4.0061	1	0.544249	0.540199			GOTERM_BP_DIRECT	GO:0042493~response to drug	21	2.31533	0.0361712	IL10, HDAC4, USP47, CDKN1A, FZD3, KCNJ11, MGMT, STAT3, PTEN, GATA4, AK4, FOXO3, TERF1, SOD2, TGFBR2, CDK9, CCND1, MYC, BCL2, DVL3, TP53	851	293	19256	1.62177	1	1	0.997126
GOTERM_BP_DIRECT	GO:0048015~phosphatidylinositol-mediated signaling	7	0.803674	0.0159211	PDGFRB, RPS6KB1, PIK3CA, NCS1, PLCL2, IGF1, IGF1R	824	48	19256	3.40797	1	0.544249	0.540199			GOTERM_BP_DIRECT	GO:0009791~post-embryonic development	8	0.882029	0.036769	SMAD2, MECP2, ETNK2, AGO2, BCL2, PLAGL2, SOD2, TGFBR1	851	71	19256	2.54958	1	1	0.997126
GOTERM_BP_DIRECT	GO:0007165~signal transduction	71	8.15155	0.0162124	LMBR1L, PTPRT, LGALS3BP, GSK3B, IRS2, HMGB1, NR3C1, IGF1R, OPHN1, DPYSL2, RPS6KA2, AKT3, CCN4, APPL2, MAGI1, PDGFRB, MAP2K3, TLE3, PRKCH, KSR1, IGFBP5, CSNK2A1, PRKCB, GAB1, PPP2R5C, RAP2C, RAP2A, ZFYVE16, CREB1, IL1B, ARHGEF7, ATF6, RIN2, CLOCK, TRIM55, CILK1, CSNK1G1, TLR2, DGKH, CAMK2B, PHLPP2, CREBL2, AKAP5, PIK3R1, ACVR1B, TRHDE, EGFR, SCUBE3, SNX27, ABL2, MAPK6, SRGAP1, ANGPT4, MYO10, TRAT1…	824	1267	19256	1.30955	1	0.544381	0.54033			GOTERM_BP_DIRECT	GO:0010332~response to gamma radiation	5	0.551268	0.0372433	MYC, DCUN1D3, BCL2, SOD2, TP53	851	29	19256	3.90129	1	1	0.997126
GOTERM_BP_DIRECT	GO:0006338~chromatin remodeling	15	1.72216	0.0166496	FOXA1, HDAC4, DR1, INO80D, CHD9, CHD8, DDX21, CHD2, ESR1, SMARCA4, BCL7A, MIER1, TOP1, JARID2, ZBTB7A	824	173	19256	2.02621	1	0.544381	0.54033			GOTERM_BP_DIRECT	GO:0051091~positive regulation of sequence-specific DNA binding transcription factor activity	11	1.21279	0.0378029	IL10, HDAC4, TRIM41, FZD4, KIT, PTEN, PLCG2, HMGA2, WNT1, ESR1, PPARGC1B	851	119	19256	2.09162	1	1	0.997126
GOTERM_BP_DIRECT	GO:0001889~liver development	10	1.14811	0.0167631	ONECUT2, PIK3CA, RB1CC1, HNRNPD, GATA6, NF1, KRAS, AK4, SOD2, JARID2	824	92	19256	2.5401	1	0.544381	0.54033			GOTERM_BP_DIRECT	GO:0009636~response to toxic substance	9	0.992282	0.038129	CDKN1A, SNN, KCNC1, MGMT, PON1, SLC30A4, BCL2, AHR, TRPM6	851	87	19256	2.34078	1	1	0.997126
GOTERM_BP_DIRECT	GO:0071456~cellular response to hypoxia	13	1.49254	0.0169905	OPRD1, ANGPT4, GATA6, AK4, RORA, HIPK2, BBC3, STC2, MDM2, PGK1, HMOX1, MDM4, TP53	824	140	19256	2.16997	1	0.547206	0.543134			GOTERM_BP_DIRECT	GO:0045165~cell fate commitment	7	0.771775	0.0390871	SMAD2, ERBB4, WNT9B, GATA4, ROR2, SOX6, WNT1	851	57	19256	2.77882	1	1	0.997126
GOTERM_BP_DIRECT	GO:0007173~epidermal growth factor receptor signaling pathway	7	0.803674	0.0175066	ADAM17, RPS6KA5, PIK3CA, PDPK1, GAB1, EGFR, EREG	824	49	19256	3.33842	1	0.555113	0.550982			GOTERM_BP_DIRECT	GO:0006338~chromatin remodeling	14	1.54355	0.0432662	HDAC4, SMARCD1, CBX3, CHD9, BICRAL, MBD2, CHD7, BAZ2A, INO80, ARID1A, ESR1, RBBP4, MYC, HNRNPC	851	173	19256	1.83113	1	1	0.997126
GOTERM_BP_DIRECT	GO:0000381~regulation of alternative mRNA splicing, via spliceosome	8	0.918485	0.0176012	SMU1, REST, NOVA1, HNRNPU, MBNL3, HNRNPA1, ZBTB7A, RBM24	824	63	19256	2.96748	1	0.555113	0.550982			GOTERM_BP_DIRECT	GO:0071230~cellular response to amino acid stimulus	7	0.771775	0.0451233	CPEB1, SOCS1, COL4A1, COL4A6, SLC38A9, CPEB3, BCL2L1	851	59	19256	2.68462	1	1	0.997126
GOTERM_BP_DIRECT	GO:0048536~spleen development	6	0.688863	0.0177054	ADAM17, BCL2L11, KMT2A, BCL3, RC3H1, JARID2	824	36	19256	3.89482	1	0.555113	0.550982			GOTERM_BP_DIRECT	GO:0043161~proteasome-mediated ubiquitin-dependent protein catabolic process	16	1.76406	0.0459976	TRIM71, NHLRC3, UBXN2B, SMURF1, USP44, FBXO45, UBE2A, PSMA6, ATXN3, RMND5A, TBL1XR1, PCBP2, UBXN7, TBL1X, BTRC, CLOCK	851	210	19256	1.724	1	1	0.997126
GOTERM_BP_DIRECT	GO:0001934~positive regulation of protein phosphorylation	17	1.95178	0.0178058	APP, HSP90AA1, ITGB3, LIMK2, PELI2, PIK3R3, EGFR, HIPK2, FLCN, MAVS, ADAM17, RAP2A, CD4, IL1B, RB1CC1, KRAS, WDFY2	824	209	19256	1.90082	1	0.555113	0.550982			GOTERM_BP_DIRECT	GO:0043085~positive regulation of catalytic activity	5	0.551268	0.0460703	B3GAT3, BCL2, WNT9B, FXN, PHACTR4	851	31	19256	3.6496	1	1	0.997126
GOTERM_BP_DIRECT	GO:0043524~negative regulation of neuron apoptotic process	14	1.60735	0.0181711	DRAXIN, TFAP2B, TGFB3, PDPK1, XRCC2, SOD2, HIPK2, MECP2, FOXQ1, PIK3CA, HMOX1, KRAS, SNCB, BCL2L1	824	158	19256	2.07066	1	0.559199	0.555038			GOTERM_BP_DIRECT	GO:0048701~embryonic cranial skeleton morphogenesis	5	0.551268	0.0460703	SMAD2, EIF4A3, WNT9B, TGFBR1, TGFBR2	851	31	19256	3.6496	1	1	0.997126
GOTERM_BP_DIRECT	GO:0001649~osteoblast differentiation	12	1.37773	0.0182238	SYNCRIP, SMAD4, IGFBP5, LOX, CLTC, FHL2, NF1, DDX21, CCN4, HNRNPU, MAPK14, SND1	824	125	19256	2.24342	1	0.559199	0.555038			GOTERM_BP_DIRECT	GO:0031047~gene silencing by RNA	6	0.661521	0.0471886	LIN28B, AGO3, AGO1, AGO2, DICER1, TNRC6B	851	45	19256	3.017	1	1	0.997126
GOTERM_BP_DIRECT	GO:0070936~protein K48-linked ubiquitination	8	0.918485	0.0190583	HACE1, CUL3, UBE2D2, UBE2D1, NEDD4L, UBE3A, UBE2K, SKP1	824	64	19256	2.92112	1	0.580235	0.575918			GOTERM_BP_DIRECT	GO:0014065~phosphatidylinositol 3-kinase signaling	6	0.661521	0.0471886	PIK3CA, PTEN, NF1, IGF1, PEAR1, IGF1R	851	45	19256	3.017	1	1	0.997126
GOTERM_BP_DIRECT	GO:0060999~positive regulation of dendritic spine development	5	0.574053	0.0204838	CDKL5, ITSN1, C21ORF91, CPEB3, MAPK6	824	25	19256	4.67379	1	0.604738	0.600238			GOTERM_BP_DIRECT	GO:1902459~positive regulation of stem cell population maintenance	6	0.661521	0.0471886	SMARCD1, RBBP4, BICRAL, NCOA3, ARID1A, ZNF322	851	45	19256	3.017	1	1	0.997126
GOTERM_BP_DIRECT	GO:0040014~regulation of multicellular organism growth	5	0.574053	0.0204838	STAT5A, APP, PIK3CA, GPAT4, IGF1	824	25	19256	4.67379	1	0.604738	0.600238			GOTERM_BP_DIRECT	GO:0045747~positive regulation of Notch signaling pathway	6	0.661521	0.0471886	STAT3, KIT, AAK1, BMP2K, HES1, WNT1	851	45	19256	3.017	1	1	0.997126
GOTERM_BP_DIRECT	GO:0030325~adrenal gland development	5	0.574053	0.0204838	NR5A1, SMAD2, SMAD4, NF1, NR3C1	824	25	19256	4.67379	1	0.604738	0.600238			GOTERM_BP_DIRECT	GO:0043087~regulation of GTPase activity	9	0.992282	0.0477041	FGD4, EPHA4, FGD6, CHN2, NF1, RAB3GAP2, PLXNC1, PLXNA4, PTK2	851	91	19256	2.23788	1	1	0.997126
GOTERM_BP_DIRECT	GO:0008219~cell death	6	0.688863	0.0219912	CDKN1B, FAF1, HMOX1, EMP1, EMP2, SNCAIP	824	38	19256	3.68983	1	0.644358	0.639563
GOTERM_BP_DIRECT	GO:0016310~phosphorylation	12	1.37773	0.0224736	BCKDK, GK5, UCK2, UCK1, PANK3, GK, PIK3CA, PPIP5K2, LIMK2, TAOK1, PGK1, TOP1	824	129	19256	2.17385	1	0.653578	0.648715
GOTERM_BP_DIRECT	GO:0031663~lipopolysaccharide-mediated signaling pathway	6	0.688863	0.0243655	SCARB1, IL1B, MAPK14, MALT1, TLR2, MTDH	824	39	19256	3.59522	1	0.67444	0.669421
GOTERM_BP_DIRECT	GO:0042220~response to cocaine	6	0.688863	0.0243655	TIAM1, HSP90AA1, DPYSL2, MBD1, MDM2, UBE3A	824	39	19256	3.59522	1	0.67444	0.669421
GOTERM_BP_DIRECT	GO:2000045~regulation of G1/S transition of mitotic cell cycle	7	0.803674	0.0249277	CDKN1A, CDKN1B, BCL7A, CDKN2A, PSME3, APPL2, SMARCA4	824	53	19256	3.08646	1	0.684108	0.679017
GOTERM_BP_DIRECT	GO:0010468~regulation of gene expression	19	2.1814	0.0261939	ZNF451, APP, SORT1, CHD8, TXK, IGF1, ATP1B1, AFF1, REST, CDK6, PIK3CA, LOX, NOVA1, KHSRP, HNRNPD, NF1, SIRPA, APBA1, TRIM44	824	255	19256	1.74121	1	0.713829	0.708517
GOTERM_BP_DIRECT	GO:1904754~positive regulation of vascular associated smooth muscle cell migration	5	0.574053	0.0265789	DOCK5, NR4A3, IGFBP5, MDM2, PDGFB	824	27	19256	4.32758	1	0.719292	0.713939
GOTERM_BP_DIRECT	GO:0070555~response to interleukin-1	6	0.688863	0.0268986	HDAC4, APP, IL1B, PRKCA, IRAK3, ETS1	824	40	19256	3.50534	1	0.720635	0.715273
GOTERM_BP_DIRECT	GO:0034976~response to endoplasmic reticulum stress	9	1.0333	0.0269984	SCAMP5, BCL2L11, FICD, DNAJC10, TRIB3, PIK3R1, THBS1, EIF2S1, BBC3	824	84	19256	2.50381	1	0.720635	0.715273
GOTERM_BP_DIRECT	GO:0007219~Notch signaling pathway	11	1.26292	0.0283217	FOXA1, MECP2, ANGPT4, HEYL, APP, ADAM17, CDKN1B, CDK6, FBXW7, ZNF423, NLE1	824	117	19256	2.19708	1	0.727064	0.721653
GOTERM_BP_DIRECT	GO:0031334~positive regulation of protein complex assembly	7	0.803674	0.029322	GSK3B, VCP, BCL2L11, FAF1, NRG1, FNIP2, BBC3	824	55	19256	2.97423	1	0.731555	0.726111
GOTERM_BP_DIRECT	GO:1904707~positive regulation of vascular smooth muscle cell proliferation	7	0.803674	0.029322	NR4A3, IGFBP5, MDM2, PDGFB, GNAI3, NF1, IGF1	824	55	19256	2.97423	1	0.731555	0.726111
GOTERM_BP_DIRECT	GO:0071479~cellular response to ionizing radiation	6	0.688863	0.0295933	CDKN1A, MGMT, MAPK14, TP53, CLOCK, BBC3	824	41	19256	3.41984	1	0.731555	0.726111
GOTERM_BP_DIRECT	GO:0035066~positive regulation of histone acetylation	5	0.574053	0.0299911	APP, RPS6KA5, IL1B, DDX21, GLYR1	824	28	19256	4.17302	1	0.731555	0.726111
GOTERM_BP_DIRECT	GO:0048873~homeostasis of number of cells within a tissue	5	0.574053	0.0299911	KMT2A, CSF1, AKT3, KRAS, GIGYF2	824	28	19256	4.17302	1	0.731555	0.726111
GOTERM_BP_DIRECT	GO:0065003~macromolecular complex assembly	13	1.49254	0.0300356	MAGI1, CARD10, KMT2A, EPB41, PML, ADD2, TIAM1, DLG4, CAPZA1, MDM2, APBA1, MDM4, TP53	824	152	19256	1.99866	1	0.731555	0.726111
GOTERM_BP_DIRECT	GO:1990830~cellular response to leukemia inhibitory factor	10	1.14811	0.0304839	RARG, CREB1, SOX17, RIF1, FZD4, MTF2, B3GNT2, HNRNPU, JARID2, PML	824	102	19256	2.29107	1	0.733259	0.727803
GOTERM_BP_DIRECT	GO:0000902~cell morphogenesis	9	1.0333	0.0305396	NCKAP1, LRATD1, CDH20, STRADB, CDH11, NRG1, VHL, MAPK14, EGFR	824	86	19256	2.44559	1	0.733259	0.727803
GOTERM_BP_DIRECT	GO:0006915~apoptotic process	37	4.24799	0.0306701	NCKAP1, STEAP3, RARG, CSRNP2, KMT2A, SH3KBP1, FAF1, NR3C1, BBC3, BCL2L11, ATCAY, ZMAT3, CASP3, MAP3K9, AREL1, CSNK2A1, CDKN2A, PRKCB, ZBTB16, NEK6, TNFRSF19, RRP1B, MAPK14, PML, GULP1, TIAM1, PACS2, RPS6KB1, IRF1, PSME3, DLC1, IL1B, MDM2, TP53, BCL2L2, BCL2L1, TLR2	824	607	19256	1.42447	1	0.733259	0.727803
GOTERM_BP_DIRECT	GO:0009791~post-embryonic development	8	0.918485	0.0316741	SMAD2, MECP2, ALDH5A1, KMT2A, AGO2, PLAGL2, SOD2, GIGYF2	824	71	19256	2.63312	1	0.744143	0.738605
GOTERM_BP_DIRECT	GO:0016197~endosomal transport	8	0.918485	0.0316741	AP5M1, ZFYVE16, SNX27, ZFYVE9, ITSN1, SRL, RBSN, DCLK1	824	71	19256	2.63312	1	0.744143	0.738605
GOTERM_BP_DIRECT	GO:0043434~response to peptide hormone	7	0.803674	0.0316981	STAT5A, CDKN1B, SPARC, NR4A3, STC2, DAG1, EREG	824	56	19256	2.92112	1	0.744143	0.738605
GOTERM_BP_DIRECT	GO:0007626~locomotory behavior	9	1.0333	0.0324243	APP, UBA6, DDHD2, APBA1, STRN, NRG1, NAV2, SOD2, SOBP	824	87	19256	2.41748	1	0.752776	0.747174
GOTERM_BP_DIRECT	GO:0032728~positive regulation of interferon-beta production	6	0.688863	0.0324522	MAVS, HSP90AA1, IRF1, ZBTB20, HMGB1, TLR2	824	42	19256	3.33842	1	0.752776	0.747174
GOTERM_BP_DIRECT	GO:0006470~protein dephosphorylation	13	1.49254	0.034195	PTPRT, PHLPP2, PPM1L, STYX, PPP2R2A, PPP2R5C, DUSP16, PPM1F, TIMM50, PDP2, PPP4R2, CTDSP2, PTPN9	824	155	19256	1.95997	1	0.765877	0.760178
GOTERM_BP_DIRECT	GO:0045165~cell fate commitment	7	0.803674	0.0341962	SMAD2, ONECUT2, CASP3, WNT5A, GATA6, WNT9B, PML	824	57	19256	2.86987	1	0.765877	0.760178
GOTERM_BP_DIRECT	GO:0043409~negative regulation of MAPK cascade	6	0.688863	0.0354776	DUSP3, DAG1, NF1, NF2, DUSP16, IGF1R	824	43	19256	3.26078	1	0.790035	0.784156
GOTERM_BP_DIRECT	GO:0045599~negative regulation of fat cell differentiation	7	0.803674	0.0368179	SORT1, INSIG1, WNT5A, CCN4, TRIB3, RORA, SOD2	824	58	19256	2.82039	1	0.815224	0.809158
GOTERM_BP_DIRECT	GO:0010592~positive regulation of lamellipodium assembly	5	0.574053	0.0375572	HDAC4, NCKAP1, HSP90AA1, PIK3CA, PIK3R1	824	30	19256	3.89482	1	0.822249	0.81613
GOTERM_BP_DIRECT	GO:0061024~membrane organization	5	0.574053	0.0375572	SYNJ1, SAR1A, AAK1, TOR1AIP2, MTSS2	824	30	19256	3.89482	1	0.822249	0.81613
GOTERM_BP_DIRECT	GO:0071300~cellular response to retinoic acid	8	0.918485	0.0384732	GSK3B, RARG, YES1, CREB1, FZD4, WNT5A, WNT9B, ABL2	824	74	19256	2.52637	1	0.828031	0.821869
GOTERM_BP_DIRECT	GO:0006814~sodium ion transport	9	1.0333	0.0385499	SLC38A1, SCN8A, SLC38A7, NEDD4L, ATP1B4, ATP1B1, SCN3A, SCN4B, SLC4A4	824	90	19256	2.33689	1	0.828031	0.821869
GOTERM_BP_DIRECT	GO:0048863~stem cell differentiation	6	0.688863	0.0386712	ZNF281, MTF2, GATA6, MAPK14, JARID2, ESR1	824	44	19256	3.18667	1	0.828031	0.821869
GOTERM_BP_DIRECT	GO:0060048~cardiac muscle contraction	6	0.688863	0.0386712	MAP2K3, ACTC1, PIK3CA, ATP1B1, SCN4B, SMAD5	824	44	19256	3.18667	1	0.828031	0.821869
GOTERM_BP_DIRECT	GO:0016477~cell migration	19	2.1814	0.0391111	PDGFRB, NANOS1, NCKAP1, DOCK5, LAMB3, PDPK1, SH3KBP1, CUL3, ITGB3, NFATC2, EMP2, CDC42BPA, KNSTRN, THBS1, TIAM1, PIK3CA, RPS6KB1, SIRPA, RHOU	824	268	19256	1.65675	1	0.832633	0.826437
GOTERM_BP_DIRECT	GO:0033138~positive regulation of peptidyl-serine phosphorylation	9	1.0333	0.0407525	OPRD1, APP, HSP90AA1, BAG4, PIK3CA, WNT5A, CREBL2, FNIP2, EGFR	824	91	19256	2.31121	1	0.84284	0.836568
GOTERM_BP_DIRECT	GO:0010508~positive regulation of autophagy	8	0.918485	0.0409361	GSK3B, FLCN, TMEM59, RB1CC1, HMGB1, SVIP, ATF6, MTDH	824	75	19256	2.49269	1	0.84284	0.836568
GOTERM_BP_DIRECT	GO:0032148~activation of protein kinase B activity	5	0.574053	0.0417136	PDPK1, WNT5A, PDGFB, NRG1, IGF1	824	31	19256	3.76918	1	0.84284	0.836568
GOTERM_BP_DIRECT	GO:0071480~cellular response to gamma radiation	5	0.574053	0.0417136	H2AX, CDKN1A, MDM2, TP53, BCL2L1	824	31	19256	3.76918	1	0.84284	0.836568
GOTERM_BP_DIRECT	GO:0014065~phosphatidylinositol 3-kinase signaling	6	0.688863	0.0420346	PIK3CA, NF1, CD28, IGF1, PIK3R1, IGF1R	824	45	19256	3.11586	1	0.84284	0.836568
GOTERM_BP_DIRECT	GO:0042177~negative regulation of protein catabolic process	6	0.688863	0.0420346	SMAD4, SF3B3, MDM4, NRG1, IRAK3, EGFR	824	45	19256	3.11586	1	0.84284	0.836568
GOTERM_BP_DIRECT	GO:1904706~negative regulation of vascular smooth muscle cell proliferation	6	0.688863	0.0420346	CDKN1A, CDKN1B, TGFB3, HMOX1, S1PR2, SOD2	824	45	19256	3.11586	1	0.84284	0.836568
GOTERM_BP_DIRECT	GO:0007420~brain development	19	2.1814	0.0424044	CADM2, CHD8, ITSN1, GNAI3, PBX2, UBE3A, AK4, IRS2, ATP2B1, SPATA5, NFASC, BCL2L11, ATXN1, SYNJ1, DPYSL2, ATXN1L, NF1, JHY, BCL2L2	824	270	19256	1.64448	1	0.84284	0.836568
GOTERM_BP_DIRECT	GO:0008286~insulin receptor signaling pathway	7	0.803674	0.0424385	GSK3B, GAB1, PIK3R3, IRS2, ZNF106, PIK3R1, IGF1R	824	60	19256	2.72638	1	0.84284	0.836568
GOTERM_BP_DIRECT	GO:0007254~JNK cascade	7	0.803674	0.0424385	MAPK10, FGF14, IL1B, STRADB, TNFRSF19, WNT5A, HACD3	824	60	19256	2.72638	1	0.84284	0.836568
GOTERM_BP_DIRECT	GO:0009749~response to glucose	8	0.918485	0.0434993	SMAD2, TCF7L2, CDKN1B, RPS6KB1, CASP3, IRS2, GLUL, THBS1	824	76	19256	2.45989	1	0.847584	0.841276
GOTERM_BP_DIRECT	GO:0032869~cellular response to insulin stimulus	10	1.14811	0.0438199	ERRFI1, PKM, RPS6KB1, PDPK1, INSIG1, TRIB3, IRS2, PIK3R1, LPIN3, WDTC1	824	109	19256	2.14394	1	0.849584	0.843261
GOTERM_BP_DIRECT	GO:0006402~mRNA catabolic process	5	0.574053	0.0461193	AGO3, AGO4, KHSRP, SND1, DCP2	824	32	19256	3.6514	1	0.864906	0.858469
GOTERM_BP_DIRECT	GO:0002218~activation of innate immune response	5	0.574053	0.0461193	HEXIM1, MAVS, HSP90AA1, MATR3, HMGB1	824	32	19256	3.6514	1	0.864906	0.858469
GOTERM_BP_DIRECT	GO:0048511~rhythmic process	8	0.918485	0.0461638	MAPK10, GSK3B, CSNK2A1, FBXW7, SRRD, UBE3A, TP53, DTL	824	77	19256	2.42794	1	0.864906	0.858469
GOTERM_BP_DIRECT	GO:0007507~heart development	16	1.83697	0.047812	MAP2K3, HEXIM1, CDKN1A, CDKN1B, SPARC, MBD1, PDGFB, SOD2, SOX17, LOX, CASP3, RPS6KA2, RB1CC1, NF1, SMYD4, PDLIM5	824	218	19256	1.71515	1	0.884907	0.878322
GOTERM_BP_DIRECT	GO:0008380~RNA splicing	15	1.72216	0.048524	SF3B3, NCBP2, WBP4, PRPF4B, RRP1B, QKI, SMU1, SYNCRIP, SON, PPP4R2, NOVA1, KHSRP, HNRNPA1, MBNL3, RBM24	824	200	19256	1.75267	1	0.884907	0.878322
GOTERM_BP_DIRECT	GO:0051592~response to calcium ion	7	0.803674	0.0485701	SPARC, S100A16, HNRNPD, ANXA7, THBS1, EGFR, ACTG1	824	62	19256	2.63843	1	0.884907	0.878322
GOTERM_BP_DIRECT	GO:0007612~learning	7	0.803674	0.0485701	APP, ATXN1, SYNJ1, UBA6, DLG4, ATXN1L, TLR2	824	62	19256	2.63843	1	0.884907	0.878322
GOTERM_BP_DIRECT	GO:0036211~protein modification process	8	0.918485	0.0489306	UBE2I, YES1, USP6, PPP4R2, GGCX, LOX, UBE2D2, ABL2	824	78	19256	2.39681	1	0.884907	0.878322
GOTERM_BP_DIRECT	GO:0031398~positive regulation of protein ubiquitination	8	0.918485	0.0489306	FBXW7, CUL3, UBE2D1, XIAP, UBE3A, INAVA, RNF111, MALT1	824	78	19256	2.39681	1	0.884907	0.878322
GOTERM_BP_DIRECT	GO:0043484~regulation of RNA splicing	8	0.918485	0.0489306	SF3B3, SON, FASTK, RBM12B, RRP1B, MBNL3, HNRNPA1, SRSF10	824	78	19256	2.39681	1	0.884907	0.878322
GOTERM_BP_DIRECT	GO:0016925~protein sumoylation	6	0.688863	0.049275	HDAC4, ZNF451, UBE2I, SUMO3, MDM2, PML	824	47	19256	2.98327	1	0.884907	0.878322
GOTERM_BP_DIRECT	GO:1904646~cellular response to beta-amyloid	6	0.688863	0.049275	GSK3B, APP, BCL2L11, IGF1, BCL2L2, IGF1R	824	47	19256	2.98327	1	0.884907	0.878322
